# Supplementary material for: Proteomic distinction of renal oncocytomas and chromophobe renal cell carcinomas
Source: Clin Proteomics. 2018 Aug 3;15:25. doi: 10.1186/s12014-018-9200-6 (PMC6074034; doi:10.1186/s12014-018-9200-6)
Supplement: Supplementary file 1 — Additional file 1: Table S1. Labeling scheme setup. [file 12014_2018_9200_MOESM1_ESM.xlsx]

## Sheet: Sheet1
Supplementary Table 1
Triplex labeling set up
Proteomic experiment	Light	Medium	Heavy
a	Pooled standard	RO #1	chRCC #1
b	Pooled standard	RO #2	chRCC #2
c	Pooled standard	RO #3	chRCC #3
d	Pooled standard	chRCC #4	RO #4
e	Pooled standard	chRCC #5	RO #5
f	Pooled standard	chRCC #6	RO #6
