# Supplementary material for: Proteomic distinction of renal oncocytomas and chromophobe renal cell carcinomas
Source: Clin Proteomics. 2018 Aug 3;15:25. doi: 10.1186/s12014-018-9200-6 (PMC6074034; doi:10.1186/s12014-018-9200-6)
Supplement: Supplementary file 2 — Additional file 2: Table S2. Overview of the > 2400 proteins were identified (false-discovery rate < 1%) and quantified in at least four RO and four chRCC samples. [file 12014_2018_9200_MOESM2_ESM.xlsx]

## Sheet: limma_results.txt
Sup Table S1: Proteins identified (false-discovery rate < 1 %) and quantified in at least four RO and four chRCC samples
Uniprot ID	Protein names	log2 RO1 / standard)	log2 (RO2 / standard)	log2 (RO3 / standard)	log2 (RO4 / standard)	log2 (RO5 / standard)	log2 (RO6 / standard)	log2 (chRCC1 / standard)	log2 (chRCC2 / standard)	log2(chRCC3 / standard)	log2 (chRCC4 / standard)	log2 (chRCC5 / standard)	log2 (chRCC6 / standard)	Average log2(RO / standard)	Average log2(chRCC / standard)	limma p-value	Number of peptide-spectrum-matches
Q9C0C9	(E3-independent) E2 ubiquitin-conjugating enzyme (EC 2.3.2.24) (E2/E3 hybrid ubiquitin-protein ligase UBE2O) (Ubiquitin carrier protein O) (Ubiquitin-conjugating enzyme E2 O) (Ubiquitin-conjugating enzyme E2 of 230 kDa) (Ubiquitin-conjugating enzyme E2-230K) (Ubiquitin-protein ligase O)	0.247563	NA	0.0482362	NA	-0.325232	-0.359472	0.537545	NA	0.978489	NA	-0.625845	-0.598217	-0.0972261	0.0729928	0.708505	4
O14874	[3-methyl-2-oxobutanoate dehydrogenase [lipoamide]] kinase, mitochondrial (EC 2.7.11.4) (Branched-chain alpha-ketoacid dehydrogenase kinase) (BCKD-kinase) (BCKDHKIN)	0.637935	-1.37243	0.568908	0.540325	-1.68001	0.389677	-1.21364	-0.890171	-1.21689	0.283092	-0.222128	0.28759	-0.1526	-0.495357	0.484623	6
Q15118	[Pyruvate dehydrogenase (acetyl-transferring)] kinase isozyme 1, mitochondrial (EC 2.7.11.2) (Pyruvate dehydrogenase kinase isoform 1) (PDH kinase 1)	0.130008	-0.49598	0.516721	NA	-1.43327	0.815084	-1.241	-0.356957	0.282499	NA	-0.074912	-0.000519464	-0.0934878	-0.278177	0.689804	5
Q15119	[Pyruvate dehydrogenase (acetyl-transferring)] kinase isozyme 2, mitochondrial (EC 2.7.11.2) (Pyruvate dehydrogenase kinase isoform 2) (PDH kinase 2) (PDKII)	-0.273361	-0.46907	0.152378	0.859572	-0.894188	0.637935	-1.16887	-0.466875	-1.52442	0.715015	-0.866726	-0.536838	0.00221104	-0.641452	0.131752	6
Q9P0J1	[Pyruvate dehydrogenase [acetyl-transferring]]-phosphatase 1, mitochondrial (PDP 1) (EC 3.1.3.43) (Protein phosphatase 2C) (Pyruvate dehydrogenase phosphatase catalytic subunit 1) (PDPC 1)	0.064331	-0.132404	0.488309	-0.210897	-1.11625	0.612305	-0.414614	-0.307823	-1.02685	-0.425307	0.562377	-0.895663	-0.0491015	-0.41798	0.311378	6
Q9NUQ2	1-acyl-sn-glycerol-3-phosphate acyltransferase epsilon (EC 2.3.1.51) (1-acylglycerol-3-phosphate O-acyltransferase 5) (1-AGP acyltransferase 5) (1-AGPAT 5) (Lysophosphatidic acid acyltransferase epsilon) (LPAAT-epsilon)	NA	2.27059	0.00992041	NA	0.774671	-0.230482	NA	1.5369	0.821302	NA	1.81389	0.311736	0.706175	1.12096	0.485954	4
P16885	1-phosphatidylinositol 4,5-bisphosphate phosphodiesterase gamma-2 (EC 3.1.4.11) (Phosphoinositide phospholipase C-gamma-2) (Phospholipase C-IV) (PLC-IV) (Phospholipase C-gamma-2) (PLC-gamma-2)	-0.29972	-0.481445	0.734742	-2.5575	-1.89706	1.01842	-1.60564	-0.750324	-0.334407	-2.05745	-0.0955275	0.932137	-0.580426	-0.651869	0.911207	6
Q04446	1,4-alpha-glucan-branching enzyme (EC 2.4.1.18) (Brancher enzyme) (Glycogen-branching enzyme)	-1.46638	-0.823269	-0.565545	0.810073	-2.37819	-1.44293	-0.711252	0.480162	0.376846	1.08202	-1.34443	1.03027	-0.977707	0.152269	0.0498692	6
P61604	10 kDa heat shock protein, mitochondrial (Hsp10) (10 kDa chaperonin) (Chaperonin 10) (CPN10) (Early-pregnancy factor) (EPF)	0.616922	0.502127	0.649386	-0.975482	0.422233	-0.20224	0.106214	0.00144197	-0.391986	-0.813905	-0.510005	-1.03298	0.168824	-0.440203	0.0917293	6
Q15029	116 kDa U5 small nuclear ribonucleoprotein component (Elongation factor Tu GTP-binding domain-containing protein 2) (SNU114 homolog) (hSNU114) (U5 snRNP-specific protein, 116 kDa) (U5-116 kDa)	0.00633393	-1.16508	0.577344	-0.483359	-0.640996	0.508936	-0.475435	0.782996	-0.468152	-0.943278	-0.192859	-0.447879	-0.19947	-0.290768	0.80794	6
P31946	14-3-3 protein beta/alpha (Protein 1054) (Protein kinase C inhibitor protein 1) (KCIP-1) [Cleaved into: 14-3-3 protein beta/alpha, N-terminally processed]	-0.359897	0.668482	-0.114254	0.402613	0.0549179	-0.523131	0.102725	-0.18164	-0.373477	0.102591	0.636451	0.0480967	0.0214552	0.0557911	0.906464	6
P62258	14-3-3 protein epsilon (14-3-3E)	0.19131	0.478817	-0.0156659	0.144177	0.597603	-0.300964	0.0794293	0.193709	-0.0251624	-0.304701	-0.140333	-0.280124	0.182546	-0.0795304	0.313701	6
Q04917	14-3-3 protein eta (Protein AS1)	-0.208028	0.50711	0.333996	-0.0754288	-0.500422	-0.732572	-0.109966	-0.219908	0.451119	-0.380653	1.2419	-0.490699	-0.112557	0.0819656	0.581952	6
P61981	14-3-3 protein gamma (Protein kinase C inhibitor protein 1) (KCIP-1) [Cleaved into: 14-3-3 protein gamma, N-terminally processed]	0.271306	0.969602	0.241962	-0.0230645	0.117163	-0.372001	-0.146675	0.266637	-0.396346	0.0241778	-0.0980113	0.0213376	0.200828	-0.0548134	0.362529	6
P27348	14-3-3 protein theta (14-3-3 protein T-cell) (14-3-3 protein tau) (Protein HS1)	0.0848807	0.818523	0.245739	0.326192	0.480679	0.468427	-0.589615	-0.55875	-0.767241	-0.0654005	0.0657102	-0.456168	0.404073	-0.395244	0.00699664	6
P63104	14-3-3 protein zeta/delta (Protein kinase C inhibitor protein 1) (KCIP-1)	-0.265362	0.657823	-0.108721	0.109561	-0.186377	-0.204433	-0.478185	-0.202904	0.134747	-0.33929	0.608242	0.306029	0.000415335	0.00477288	0.987874	6
P52758	2-iminobutanoate/2-iminopropanoate deaminase (EC 3.5.99.10) (14.5 kDa translational inhibitor protein) (hp14.5) (p14.5) (Heat-responsive protein 12) (Reactive intermediate imine deaminase A homolog) (Translation inhibitor L-PSP ribonuclease) (EC 3.1.-.-) (UK114 antigen homolog)	0.861797	0.73014	0.546265	0.146134	-0.0608035	-1.18498	-1.74463	-0.701834	-0.356458	0.532566	0.201885	-0.944777	0.173092	-0.502208	0.136004	6
Q5HYK3	2-methoxy-6-polyprenyl-1,4-benzoquinol methylase, mitochondrial (EC 2.1.1.201) (Ubiquinone biosynthesis methyltransferase COQ5)	0.746657	-1.69213	0.323889	-0.295801	NA	-0.0204868	0.664028	-0.162299	-0.243352	-0.0277485	NA	-1.08485	-0.187574	-0.170845	0.971947	6
Q9ULD0	2-oxoglutarate dehydrogenase-like, mitochondrial (EC 1.2.4.-) (2-oxoglutarate dehydrogenase complex component E1-like) (OGDC-E1-like) (Alpha-ketoglutarate dehydrogenase-like)	-0.244736	-0.0562962	0.176706	-0.278269	-1.0726	0.871371	-0.657195	-0.534245	-1.10833	-0.385601	-0.134889	0.480679	-0.100638	-0.389931	0.422906	6
Q02218	2-oxoglutarate dehydrogenase, mitochondrial (EC 1.2.4.2) (2-oxoglutarate dehydrogenase complex component E1) (OGDC-E1) (Alpha-ketoglutarate dehydrogenase)	-0.479834	-0.32478	0.000432744	-0.0384211	-0.311775	0.429321	-0.33368	-0.565695	-0.944777	-0.158381	0.00676478	0.286053	-0.120843	-0.284952	0.569466	6
P12694	2-oxoisovalerate dehydrogenase subunit alpha, mitochondrial (EC 1.2.4.4) (Branched-chain alpha-keto acid dehydrogenase E1 component alpha chain) (BCKDE1A) (BCKDH E1-alpha)	0.537445	0.987321	0.183074	0.374845	-0.510724	0.568227	-0.917761	-1.19793	-1.39502	0.444879	-1.81462	-0.481525	0.356698	-0.893662	0.00494078	6
P21953	2-oxoisovalerate dehydrogenase subunit beta, mitochondrial (EC 1.2.4.4) (Branched-chain alpha-keto acid dehydrogenase E1 component beta chain) (BCKDE1B) (BCKDH E1-beta)	0.873498	0.598079	0.049352	0.0855606	-0.0850682	0.5007	-0.590137	-0.881667	-0.141812	0.00805655	-1.60586	-0.586384	0.33702	-0.632967	0.00764604	6
Q16698	2,4-dienoyl-CoA reductase, mitochondrial (EC 1.3.1.34) (2,4-dienoyl-CoA reductase [NADPH]) (4-enoyl-CoA reductase [NADPH]) (Short chain dehydrogenase/reductase family 18C member 1)	-0.755308	0.489029	0.328377	-0.0198431	0.161436	-0.147905	-2.13195	-0.965897	-0.949143	0.22404	-0.0200625	-0.0346331	0.0092977	-0.646273	0.116624	6
O43598	2'-deoxynucleoside 5'-phosphate N-hydrolase 1 (EC 3.2.2.-) (c-Myc-responsive protein RCL)	0.874994	0.200253	-0.946833	0.474877	0.0439044	-0.844147	0.113434	-0.615751	-0.107353	0.715981	0.132774	-0.357289	-0.0328253	-0.0197006	0.971295	6
P09543	2',3'-cyclic-nucleotide 3'-phosphodiesterase (CNP) (CNPase) (EC 3.1.4.37)	-1.01835	NA	0.336512	NA	-0.0482481	0.199876	-1.17906	NA	-0.669855	NA	0.24062	-0.888969	-0.132553	-0.624315	0.291969	5
Q6L8Q7	2',5'-phosphodiesterase 12 (2'-PDE) (2-PDE) (EC 3.1.4.-) (Mitochondrial deadenylase) (EC 3.1.13.4)	-1.04124	NA	0.854474	NA	-0.827512	0.171719	0.134352	NA	-0.271217	NA	-1.7291	0.209765	-0.210639	-0.41405	0.722645	4
Q99460	26S proteasome non-ATPase regulatory subunit 1 (26S proteasome regulatory subunit RPN2) (26S proteasome regulatory subunit S1) (26S proteasome subunit p112)	-0.516161	-0.0364371	0.326652	-0.0655967	0.225645	0.457752	-1.33413	-0.146084	-0.800852	0.314871	-0.0603973	0.501719	0.0653091	-0.254146	0.358681	6
O75832	26S proteasome non-ATPase regulatory subunit 10 (26S proteasome regulatory subunit p28) (Gankyrin) (p28(GANK))	-0.423913	NA	0.228849	NA	-0.0641631	-0.494719	0.505891	NA	0.876487	NA	0.818196	0.533364	-0.188486	0.683485	0.0265027	6
O00231	26S proteasome non-ATPase regulatory subunit 11 (26S proteasome regulatory subunit RPN6) (26S proteasome regulatory subunit S9) (26S proteasome regulatory subunit p44.5)	-0.758941	-0.0672736	0.0106366	-0.124424	0.610511	0.0586628	-0.669832	0.345964	-0.563476	-0.278969	0.0954519	0.187388	-0.045138	-0.147245	0.734951	6
Q9UNM6	26S proteasome non-ATPase regulatory subunit 13 (26S proteasome regulatory subunit RPN9) (26S proteasome regulatory subunit S11) (26S proteasome regulatory subunit p40.5)	-0.744391	-0.0580524	0.287472	-0.32525	0.755998	-0.0379915	-0.359046	0.0795658	-0.13895	0.00432161	0.343806	0.139469	-0.020369	0.0115278	0.91308	6
O00487	26S proteasome non-ATPase regulatory subunit 14 (EC 3.4.19.-) (26S proteasome regulatory subunit RPN11) (26S proteasome-associated PAD1 homolog 1)	NA	-0.732141	0.260387	-0.504878	0.172872	0.204642	NA	-0.462296	-0.329395	-0.318848	-0.263196	0.548831	-0.119824	-0.164981	0.894465	5
Q13200	26S proteasome non-ATPase regulatory subunit 2 (26S proteasome regulatory subunit RPN1) (26S proteasome regulatory subunit S2) (26S proteasome subunit p97) (Protein 55.11) (Tumor necrosis factor type 1 receptor-associated protein 2)	-1.18813	-0.646857	0.3122	-0.332244	0.274649	0.114634	-0.949282	-0.294986	-0.829126	-0.286463	-0.148401	0.377512	-0.244292	-0.355124	0.744937	6
O43242	26S proteasome non-ATPase regulatory subunit 3 (26S proteasome regulatory subunit RPN3) (26S proteasome regulatory subunit S3) (Proteasome subunit p58)	-1.22004	-0.560983	0.258217	-0.634643	0.139469	0.373286	-0.808362	0.17479	-0.5544	-0.395777	-0.289051	0.346078	-0.274116	-0.254454	0.953939	6
P55036	26S proteasome non-ATPase regulatory subunit 4 (26S proteasome regulatory subunit RPN10) (26S proteasome regulatory subunit S5A) (Antisecretory factor 1) (AF) (ASF) (Multiubiquitin chain-binding protein)	0.891575	0.94875	0.0378742	0.183709	0.0528332	-0.0108174	-0.100608	-0.108332	-0.489869	0.547154	0.162468	0.147176	0.350654	0.0263316	0.276229	6
Q16401	26S proteasome non-ATPase regulatory subunit 5 (26S protease subunit S5 basic) (26S proteasome subunit S5B)	-0.501218	-0.0550216	-0.426548	-0.466417	-0.247286	0.190678	0.220825	-0.455574	1.47897	-0.483501	-0.844432	0.449429	-0.250969	0.0609533	0.407804	5
Q15008	26S proteasome non-ATPase regulatory subunit 6 (26S proteasome regulatory subunit RPN7) (26S proteasome regulatory subunit S10) (Breast cancer-associated protein SGA-113M) (Phosphonoformate immuno-associated protein 4) (Proteasome regulatory particle subunit p44S10) (p42A)	-0.919288	0.556699	0.207893	0.172616	0.899485	-0.153495	-0.761531	1.07087	-0.00782617	-0.12562	0.703809	0.0798389	0.127318	0.159924	0.930872	6
P48556	26S proteasome non-ATPase regulatory subunit 8 (26S proteasome regulatory subunit RPN12) (26S proteasome regulatory subunit S14) (p31)	NA	0.105678	-0.238255	-0.36303	NA	0.0455828	NA	0.390227	-0.32018	-0.532011	NA	0.195852	-0.112506	-0.066528	0.900063	4
O00233	26S proteasome non-ATPase regulatory subunit 9 (26S proteasome regulatory subunit p27)	-0.483602	-0.0345297	-0.409297	-0.72373	-0.463768	-0.658971	0.933573	-0.050861	0.533065	-0.282649	0.934026	0.152378	-0.462316	0.369922	0.0110147	6
P62333	26S proteasome regulatory subunit 10B (26S proteasome AAA-ATPase subunit RPT4) (Proteasome 26S subunit ATPase 6) (Proteasome subunit p42)	-0.156402	-0.109546	0.105008	-0.326208	0.283448	0.201634	-0.587771	-0.471689	-0.433234	0.0277203	0.000144262	0.147046	-0.000344475	-0.21963	0.399331	6
P62191	26S proteasome regulatory subunit 4 (P26s4) (26S proteasome AAA-ATPase subunit RPT2) (Proteasome 26S subunit ATPase 1)	-1.3293	0.656268	-0.112568	-0.411598	0.160662	0.438612	-0.292087	0.681854	-0.212568	-0.254083	0.0478175	0.305329	-0.0996549	0.0460439	0.679419	6
P17980	26S proteasome regulatory subunit 6A (26S proteasome AAA-ATPase subunit RPT5) (Proteasome 26S subunit ATPase 3) (Proteasome subunit P50) (Tat-binding protein 1) (TBP-1)	-0.827589	0.0517201	0.092884	-0.0139459	1.15614	0.131194	-0.387657	0.0517201	0.174023	0.057277	0.469157	0.490775	0.0984002	0.142549	0.89224	6
P43686	26S proteasome regulatory subunit 6B (26S proteasome AAA-ATPase subunit RPT3) (MB67-interacting protein) (MIP224) (Proteasome 26S subunit ATPase 4) (Tat-binding protein 7) (TBP-7)	-0.652606	NA	0.14991	NA	0.23842	0.0321008	-0.795208	NA	-0.384169	NA	0.365916	0.105142	-0.058044	-0.17708	0.767491	4
P35998	26S proteasome regulatory subunit 7 (26S proteasome AAA-ATPase subunit RPT1) (Proteasome 26S subunit ATPase 2) (Protein MSS1)	-1.42418	-0.383812	0.400538	-0.383511	0.407733	0.329066	-0.688846	0.292664	0.147828	-0.382551	0.0810669	0.193835	-0.175695	-0.0593339	0.742079	6
P62195	26S proteasome regulatory subunit 8 (26S proteasome AAA-ATPase subunit RPT6) (Proteasome 26S subunit ATPase 5) (Proteasome subunit p45) (Thyroid hormone receptor-interacting protein 1) (TRIP1) (p45/SUG)	0.706553	NA	-0.585172	-1.15531	0.286763	0.179638	-0.143755	NA	-0.24407	-0.777566	-0.0534638	-0.124943	-0.113505	-0.26876	0.688662	5
Q13442	28 kDa heat- and acid-stable phosphoprotein (PDGF-associated protein) (PAP) (PDGFA-associated protein 1) (PAP1)	-0.211181	1.25199	-0.123827	0.0863762	-0.213889	-0.210279	0.415326	3.91275	0.447209	-0.478989	-0.253189	0.00992041	0.0965321	0.675504	0.360228	6
P82664	28S ribosomal protein S10, mitochondrial (MRP-S10) (S10mt) (Mitochondrial small ribosomal subunit protein uS10m)	0.704872	0.866156	0.738984	1.07772	NA	0.970633	-1.31459	0.805953	-0.416847	0.774418	NA	-2.19106	0.871673	-0.468426	0.0244006	6
P82912	28S ribosomal protein S11, mitochondrial (MRP-S11) (S11mt) (Cervical cancer proto-oncogene 2 protein) (HCC-2) (Mitochondrial small ribosomal subunit protein uS11m)	1.01821	-0.230245	-0.40072	0.181039	-0.0181035	0.314639	-0.112958	-2.12287	-0.598151	0.568421	-1.18646	-1.64485	0.144136	-0.849477	0.0354231	6
O60783	28S ribosomal protein S14, mitochondrial (MRP-S14) (S14mt) (Mitochondrial small ribosomal subunit protein uS14m)	1.12042	NA	-0.109966	-0.193816	-0.530177	-0.171986	0.655718	NA	-1.32829	0.287827	-1.54372	-2.98644	0.0228948	-0.982982	0.127385	5
Q9Y2R5	28S ribosomal protein S17, mitochondrial (MRP-S17) (S17mt) (Mitochondrial small ribosomal subunit protein uS17m)	1.31852	0.372841	-0.0817817	-0.242567	0.354452	0.0343566	-0.124424	-0.524189	-0.386148	0.590913	-0.395511	-1.61622	0.292637	-0.409262	0.0780406	6
Q9Y676	28S ribosomal protein S18b, mitochondrial (MRP-S18-b) (Mrps18-b) (S18mt-b) (28S ribosomal protein S18-2, mitochondrial) (MRP-S18-2) (Mitochondrial small ribosomal subunit protein bS18b) (Mitochondrial small ribosomal subunit protein mS40)	0.738984	1.05443	0.0322419	0.880255	NA	0.425782	-0.131677	-0.897328	-1.40809	0.992043	NA	-1.54128	0.626339	-0.597267	0.0213097	5
Q9Y399	28S ribosomal protein S2, mitochondrial (MRP-S2) (S2mt) (Mitochondrial small ribosomal subunit protein uS2m)	0.561888	0.603122	1.78697	-0.467095	NA	0.351967	-1.21709	0.446786	-1.19354	0.47633	NA	-1.17677	0.567371	-0.532856	0.0446624	5
P82921	28S ribosomal protein S21, mitochondrial (MRP-S21) (S21mt) (Mitochondrial small ribosomal subunit protein bS21m)	1.49784	0.493955	-0.11602	0.423632	NA	NA	-0.264305	0.803475	-0.841249	0.693498	NA	NA	0.574852	0.0978548	0.352414	5
P82650	28S ribosomal protein S22, mitochondrial (MRP-S22) (S22mt) (Mitochondrial small ribosomal subunit protein mS22)	-0.352289	0.437334	0.147697	0.483468	NA	0.753947	-0.547257	0.665393	-0.652198	0.606158	NA	0.313594	0.294031	0.0771379	0.566065	6
Q9Y3D9	28S ribosomal protein S23, mitochondrial (MRP-S23) (S23mt) (Mitochondrial small ribosomal subunit protein mS23)	0.570269	0.496309	-0.0653552	0.787182	0.0356239	0.368265	-1.18275	-0.973582	-1.40061	1.16073	-1.09428	-1.93512	0.365382	-0.904269	0.00977799	6
Q96EL2	28S ribosomal protein S24, mitochondrial (MRP-S24) (S24mt) (Mitochondrial small ribosomal subunit protein uS3m) (bMRP-47) (bMRP47)	1.43856	0.322044	-0.520521	0.443925	NA	0.154324	-0.699865	0.167743	-0.505902	0.877666	NA	-1.72795	0.367666	-0.377662	0.153979	5
P82663	28S ribosomal protein S25, mitochondrial (MRP-S25) (S25mt) (Mitochondrial small ribosomal subunit protein mS25)	0.246347	0.759241	-1.09477	0.635801	-0.240606	-0.106405	0.782073	-0.215714	1.69216	0.922578	-0.746204	-0.709387	0.0332678	0.287584	0.584396	6
Q9BYN8	28S ribosomal protein S26, mitochondrial (MRP-S26) (S26mt) (28S ribosomal protein S13, mitochondrial) (MRP-S13) (S13mt) (Mitochondrial small ribosomal subunit protein mS26)	1.17185	NA	0.312897	0.673737	0.272023	0.374956	-0.137378	NA	-0.705594	0.217231	0.281075	-0.764322	0.561092	-0.221798	0.0360737	6
Q92552	28S ribosomal protein S27, mitochondrial (MRP-S27) (S27mt) (Mitochondrial ribosomal protein S27) (Mitochondrial small ribosomal subunit protein mS27)	-0.169972	0.769095	0.381726	0.828632	-0.512534	0.37128	-0.550655	-0.134445	-0.656331	0.601126	-1.26847	-1.14698	0.278038	-0.525959	0.0415708	5
Q9Y2Q9	28S ribosomal protein S28, mitochondrial (MRP-S28) (S28mt) (28S ribosomal protein S35, mitochondrial) (MRP-S35) (S35mt) (Mitochondrial small ribosomal subunit protein bS1m)	-0.908821	3.23119	2.72463	0.86378	0.386149	-0.282684	-1.12576	2.33185	-0.617078	1.04733	0.435629	0.60739	1.00237	0.446559	0.450648	6
P51398	28S ribosomal protein S29, mitochondrial (MRP-S29) (S29mt) (Death-associated protein 3) (DAP-3) (Ionizing radiation resistance conferring protein) (Mitochondrial small ribosomal subunit protein mS29)	0.734482	0.626392	0.1133	0.609944	-0.589225	0.814755	-1.22162	-1.57734	-1.73092	0.35558	-2.35483	-1.14407	0.384942	-1.27887	0.00107839	6
Q92665	28S ribosomal protein S31, mitochondrial (MRP-S31) (S31mt) (Imogen 38) (Mitochondrial small ribosomal subunit protein mS31)	0.253384	-0.0475322	1.35485	1.13126	-0.250217	1.11323	-1.23016	-1.39017	0.25689	1.0876	-1.16349	-2.04531	0.592496	-0.747441	0.0173691	6
P82930	28S ribosomal protein S34, mitochondrial (MRP-S34) (S34mt) (Mitochondrial small ribosomal subunit protein mS34)	-0.119808	NA	0.09815	NA	-1.73456	0.422664	-1.02791	NA	-0.484873	NA	-0.758941	-1.0295	-0.333389	-0.825306	0.326885	3
P82673	28S ribosomal protein S35, mitochondrial (MRP-S35) (S35mt) (28S ribosomal protein S28, mitochondrial) (MRP-S28) (S28mt) (Mitochondrial small ribosomal subunit protein mS35)	-0.687126	0.876959	0.740194	1.03281	-1.41662	1.23671	-1.85663	-0.288787	-1.71052	0.757621	-1.37834	-0.792157	0.297154	-0.878137	0.0438518	6
P82909	28S ribosomal protein S36, mitochondrial (MRP-S36) (S36mt)	0.884012	0.224905	-0.109717	-0.581022	0.116764	-0.608188	0.51541	1.21928	0.366028	-0.251298	-0.608342	-0.750009	-0.0122078	0.0818443	0.807862	6
P82675	28S ribosomal protein S5, mitochondrial (MRP-S5) (S5mt) (Mitochondrial small ribosomal subunit protein uS5m)	0.372172	NA	-0.0258525	NA	-0.750421	0.597126	-0.230618	NA	-1.21716	NA	-1.03821	-1.96044	0.0482561	-1.11161	0.0282689	4
P82932	28S ribosomal protein S6, mitochondrial (MRP-S6) (S6mt) (Mitochondrial small ribosomal subunit protein bS6m)	1.00101	0.434775	-0.275874	-0.0230645	-0.141255	-0.463171	-0.666164	-1.04901	-0.653469	0.454281	-1.51759	-1.83341	0.0887367	-0.87756	0.0248301	6
Q9Y2R9	28S ribosomal protein S7, mitochondrial (MRP-S7) (S7mt) (Mitochondrial small ribosomal subunit protein uS7m) (bMRP-27a) (bMRP27a)	0.883621	0.298541	0.360308	0.969454	-0.117521	0.84535	-0.0430512	0.710525	-0.468411	1.0552	-0.211899	0.159371	0.539959	0.200288	0.309313	6
P82933	28S ribosomal protein S9, mitochondrial (MRP-S9) (S9mt) (Mitochondrial small ribosomal subunit protein uS9m)	-0.11299	NA	0.328032	0.328607	-0.0194336	0.90327	-1.03789	NA	-1.82276	0.397255	-1.22307	-1.1406	0.285497	-0.965413	0.00903364	5
Q99714	3-hydroxyacyl-CoA dehydrogenase type-2 (EC 1.1.1.35) (17-beta-hydroxysteroid dehydrogenase 10) (17-beta-HSD 10) (EC 1.1.1.51) (2-methyl-3-hydroxybutyryl-CoA dehydrogenase) (MHBD) (3-hydroxy-2-methylbutyryl-CoA dehydrogenase) (EC 1.1.1.178) (3-hydroxyacyl-CoA dehydrogenase type II) (Endoplasmic reticulum-associated amyloid beta-peptide-binding protein) (Mitochondrial ribonuclease P protein 2) (Mit…	0.531069	-0.45413	0.937043	0.157691	-0.584155	-0.0746234	-0.620823	-0.457514	-1.37056	0.622181	-0.768322	-1.09949	0.0854824	-0.615756	0.0776586	6
Q9BUT1	3-hydroxybutyrate dehydrogenase type 2 (EC 1.1.1.-) (EC 1.1.1.30) (Dehydrogenase/reductase SDR family member 6) (Oxidoreductase UCPA) (R-beta-hydroxybutyrate dehydrogenase) (Short chain dehydrogenase/reductase family 15C member 1)	-1.2545	-0.982762	0.610039	-0.0880247	-0.146036	-1.27725	-0.531239	1.47964	-1.83043	0.542506	0.460271	0.455439	-0.523089	0.0960311	0.238982	6
P31937	3-hydroxyisobutyrate dehydrogenase, mitochondrial (HIBADH) (EC 1.1.1.31)	-0.553172	0.802317	0.348572	0.129481	-0.216854	0.50924	-0.795434	-0.297006	-1.41704	-0.0218337	-0.624577	0.072586	0.169931	-0.513884	0.0549703	6
Q6NVY1	3-hydroxyisobutyryl-CoA hydrolase, mitochondrial (EC 3.1.2.4) (3-hydroxyisobutyryl-coenzyme A hydrolase) (HIB-CoA hydrolase) (HIBYL-CoA-H)	-0.244412	0.79585	0.599413	0.392647	-1.44148	0.914794	-2.85998	-2.23033	-2.70228	0.0574156	-0.835137	-0.12529	0.169469	-1.44927	0.0122328	6
P42765	3-ketoacyl-CoA thiolase, mitochondrial (EC 2.3.1.16) (Acetyl-CoA acyltransferase) (Beta-ketothiolase) (Mitochondrial 3-oxoacyl-CoA thiolase) (T1)	-0.717003	0.676719	0.90666	0.407842	-1.35716	0.276318	-0.840888	-1.9989	-1.62318	0.320658	-0.310719	-1.59427	0.0322293	-1.00788	0.0426203	6
P09110	3-ketoacyl-CoA thiolase, peroxisomal (EC 2.3.1.16) (Acetyl-CoA acyltransferase) (Beta-ketothiolase) (Peroxisomal 3-oxoacyl-CoA thiolase)	-0.634106	-1.47923	0.431035	0.143524	-0.736557	0.482539	1.23051	-0.720778	-0.113317	-0.104372	-0.710708	-0.667928	-0.298799	-0.181099	0.783027	6
P25325	3-mercaptopyruvate sulfurtransferase (MST) (EC 2.8.1.2)	0.447844	NA	-0.0995563	NA	-0.604893	-0.195071	-0.550782	NA	0.108491	NA	0.0589399	0.0575542	-0.112919	-0.0814492	0.933216	4
P51857	3-oxo-5-beta-steroid 4-dehydrogenase (EC 1.3.1.3) (Aldo-keto reductase family 1 member D1) (Delta(4)-3-ketosteroid 5-beta-reductase) (Delta(4)-3-oxosteroid 5-beta-reductase)	NA	-2.43183	2.1574	NA	-2.13416	-1.22246	NA	-2.56192	-2.67015	NA	-0.67738	-3.08767	-0.907764	-2.24928	0.173952	4
Q9NWU1	3-oxoacyl-[acyl-carrier-protein] synthase, mitochondrial (EC 2.3.1.41) (Beta-ketoacyl-ACP synthase)	-0.345748	0.507414	1.27208	-0.7393	-0.364812	0.240498	-0.618739	-3.39017	-0.964123	-0.547426	-0.981252	-0.893089	0.0950225	-1.23247	0.0148834	6
O95861	3'(2'),5'-bisphosphate nucleotidase 1 (EC 3.1.3.7) (Bisphosphate 3'-nucleotidase 1) (PAP-inositol 1,4-phosphatase) (PIP)	-0.641671	NA	-0.522157	0.47467	-1.81543	-0.145047	-0.498525	NA	-1.02172	0.851679	-0.453696	0.851999	-0.529927	-0.0540519	0.350031	5
Q9BYD6	39S ribosomal protein L1, mitochondrial (L1mt) (MRP-L1) (Mitochondrial large ribosomal subunit protein uL1m)	0.451541	1.02141	0.215368	0.670387	0.258459	0.367595	-0.684527	-1.21605	-1.21257	0.342213	-0.571922	-0.597583	0.49746	-0.656739	0.00180154	6
Q9Y3B7	39S ribosomal protein L11, mitochondrial (L11mt) (MRP-L11) (Mitochondrial large ribosomal subunit protein uL11m)	0.537346	0.629846	0.192194	0.381283	0.914565	0.458277	0.279293	-0.619714	-1.17062	0.364236	-1.40978	-1.92216	0.518919	-0.746456	0.00502172	6
P52815	39S ribosomal protein L12, mitochondrial (L12mt) (MRP-L12) (5c5-2) (Mitochondrial large ribosomal subunit protein bL12m)	0.201759	1.7304	0.170438	1.07943	0.0652966	-0.027322	-0.758965	-0.48564	-2.07424	0.762476	-1.85977	-1.87753	0.536667	-1.04894	0.00525373	6
Q9BYD1	39S ribosomal protein L13, mitochondrial (L13mt) (MRP-L13) (Mitochondrial large ribosomal subunit protein uL13m)	0.729357	0.606063	-0.106327	0.654894	0.0357647	-0.183032	-0.416808	1.92376	-1.1981	0.979952	-1.34927	-1.8398	0.289453	-0.316712	0.290805	5
Q9P015	39S ribosomal protein L15, mitochondrial (L15mt) (MRP-L15) (Mitochondrial large ribosomal subunit protein uL15m)	NA	NA	0.413161	0.337426	-0.306841	0.515208	NA	NA	-1.05913	-0.101923	-0.419681	-1.48661	0.239738	-0.766837	0.0314851	4
Q9NX20	39S ribosomal protein L16, mitochondrial (L16mt) (MRP-L16) (Mitochondrial large ribosomal subunit protein uL16m)	1.11543	0.498047	0.116764	0.260507	0.532666	0.316377	0.350158	0.249021	-1.62977	0.540523	-1.07936	-1.29807	0.473299	-0.477915	0.0321943	6
Q9NRX2	39S ribosomal protein L17, mitochondrial (L17mt) (MRP-L17) (LYST-interacting protein 2) (Mitochondrial large ribosomal subunit protein bL17m)	1.08454	0.255078	-0.127746	0.133958	0.259303	-0.0632735	0.0790196	-1.13946	-0.932912	0.347439	-1.09792	-0.821152	0.256976	-0.594164	0.023192	6
Q9H0U6	39S ribosomal protein L18, mitochondrial (L18mt) (MRP-L18) (Mitochondrial large ribosomal subunit protein uL18m)	1.56135	NA	-0.383191	-0.195467	NA	0.75446	0.439889	NA	-1.04764	-0.251075	NA	-1.12378	0.434288	-0.495651	0.106234	4
P49406	39S ribosomal protein L19, mitochondrial (L19mt) (MRP-L19) (39S ribosomal protein L15, mitochondrial) (L15mt) (MRP-L15) (Mitochondrial large ribosomal subunit protein bL19m)	0.814263	0.507516	-0.268156	0.267596	0.530071	0.0234683	-0.168107	-0.621067	-1.66905	0.487075	-1.27683	-1.46909	0.31246	-0.786179	0.0105071	5
Q7Z2W9	39S ribosomal protein L21, mitochondrial (L21mt) (MRP-L21) (Mitochondrial large ribosomal subunit protein bL21m)	0.128689	0.464041	0.201257	0.691087	0.979513	0.286999	0.11023	-0.927249	-1.29814	0.982291	-0.9344	-1.60894	0.458598	-0.612701	0.0180909	5
Q9NWU5	39S ribosomal protein L22, mitochondrial (L22mt) (MRP-L22) (39S ribosomal protein L25, mitochondrial) (L25mt) (MRP-L25) (Mitochondrial large ribosomal subunit protein uL22m)	0.781402	0.845992	-0.0709514	0.621899	0.636543	-0.0127228	0.300299	-0.423855	-1.04764	0.913033	-1.29036	-0.528906	0.467027	-0.346237	0.0465924	6
Q16540	39S ribosomal protein L23, mitochondrial (L23mt) (MRP-L23) (L23 mitochondrial-related protein) (Mitochondrial large ribosomal subunit protein uL23m) (Ribosomal protein L23-like)	1.61282	-0.431773	0.0426443	0.214374	-1.54603	0.0648829	-0.22732	-0.993436	-0.915745	0.601792	-0.756209	-3.72368	-0.0071805	-1.00243	0.135352	5
Q96A35	39S ribosomal protein L24, mitochondrial (L24mt) (MRP-L24) (Mitochondrial large ribosomal subunit protein uL24m)	0.246226	0.194844	-0.217709	0.813032	0.226878	0.315218	-0.308412	0.155231	-0.890599	0.840765	-1.35137	-1.46977	0.263082	-0.504026	0.0655418	6
Q9P0M9	39S ribosomal protein L27, mitochondrial (L27mt) (MRP-L27) (Mitochondrial large ribosomal subunit protein bL27m)	NA	0.539233	NA	0.48553	2.3989	-0.12444	NA	2.14613	NA	0.988412	-1.86145	-1.93838	0.824805	-0.166319	0.299712	4
P09001	39S ribosomal protein L3, mitochondrial (L3mt) (MRP-L3) (Mitochondrial large ribosomal subunit protein uL3m)	0.0169241	0.841007	0.207143	NA	1.14405	-0.0210429	0.19131	-0.474653	-0.757574	NA	-1.51569	-1.92057	0.437616	-0.895435	0.00837023	5
O75394	39S ribosomal protein L33, mitochondrial (L33mt) (MRP-L33) (Mitochondrial large ribosomal subunit protein bL33m)	1.57928	0.372952	-0.74077	0.373398	0.980903	-0.58827	0.242816	-0.701318	-0.958841	0.996244	-2.08516	-2.15117	0.329582	-0.776238	0.0646556	6
Q9NZE8	39S ribosomal protein L35, mitochondrial (L35mt) (MRP-L35) (Mitochondrial large ribosomal subunit protein bL35m)	0.43957	NA	0.433494	-0.00773914	1.22682	NA	0.429857	NA	-0.208428	-0.795008	0.775346	NA	0.523035	0.0504417	0.309887	4
Q9BZE1	39S ribosomal protein L37, mitochondrial (L37mt) (MRP-L37) (39S ribosomal protein L2, mitochondrial) (L2mt) (MRP-L2) (Mitochondrial large ribosomal subunit protein mL37)	0.461948	-0.40767	0.32964	1.31092	0.784504	0.640713	0.0352016	-1.4804	-1.58654	0.971074	-0.367508	-1.20656	0.52001	-0.605788	0.021877	6
Q96DV4	39S ribosomal protein L38, mitochondrial (L38mt) (MRP-L38) (Mitochondrial large ribosomal subunit protein mL38)	0.449429	0.57056	-0.0958204	0.751806	0.273217	0.298072	0.0532504	-1.07735	-1.71786	0.930775	-1.68474	-1.01345	0.374544	-0.75156	0.017184	6
Q9NYK5	39S ribosomal protein L39, mitochondrial (L39mt) (MRP-L39) (39S ribosomal protein L5, mitochondrial) (L5mt) (MRP-L5) (Mitochondrial large ribosomal subunit protein mL39)	0.46069	0.291839	0.136848	0.807602	0.784085	0.273814	-0.712457	-1.04056	-0.197071	0.556012	-1.53931	-1.43921	0.459146	-0.728765	0.00442124	6
Q9BYD3	39S ribosomal protein L4, mitochondrial (L4mt) (MRP-L4) (Mitochondrial large ribosomal subunit protein uL4m)	0.151209	0.422341	0.353775	0.431676	0.0270125	0.209641	-0.0946029	-0.57351	-0.896254	0.567351	-1.21709	-1.29283	0.265942	-0.584489	0.0198857	6
Q9NQ50	39S ribosomal protein L40, mitochondrial (L40mt) (MRP-L40) (Mitochondrial large ribosomal subunit protein mL40) (Nuclear localization signal-containing protein deleted in velocardiofacial syndrome) (Up-regulated in metastasis)	0.536749	NA	-0.123591	NA	0.347099	0.304745	0.620774	NA	-1.39578	NA	-1.26361	-1.65208	0.26625	-0.922675	0.0375133	4
Q8IXM3	39S ribosomal protein L41, mitochondrial (L41mt) (MRP-L41) (39S ribosomal protein L27 homolog) (Bcl-2-interacting mitochondrial ribosomal protein L41) (Cell proliferation-inducing gene 3 protein) (MRP-L27 homolog) (Mitochondrial large ribosomal subunit protein mL41)	0.69964	1.03386	-0.399331	0.301705	-0.00462403	0.851679	0.137504	0.304745	-1.18108	0.434882	1.27423	0.270947	0.413822	0.206871	0.60046	6
Q8N983	39S ribosomal protein L43, mitochondrial (L43mt) (MRP-L43) (Mitochondrial large ribosomal subunit protein mL43) (Mitochondrial ribosomal protein bMRP36a)	1.70523	0.726918	-0.182459	0.0343566	-0.33101	-0.171921	0.434455	-1.03561	-1.40847	0.616264	-2.97687	-1.56768	0.296852	-0.989653	0.0368154	6
Q9H9J2	39S ribosomal protein L44, mitochondrial (L44mt) (MRP-L44) (EC 3.1.26.-) (Mitochondrial large ribosomal subunit protein mL44)	0.316377	0.479955	0.331476	NA	0.265317	0.341644	-0.249737	-1.2677	-1.04603	NA	-1.36777	-2.10302	0.346954	-1.20685	0.000606323	5
Q9BRJ2	39S ribosomal protein L45, mitochondrial (L45mt) (MRP-L45) (Mitochondrial large ribosomal subunit protein mL45)	0.509138	0.806448	0.0380147	0.178109	-0.00364018	0.038998	0.174023	-0.144042	-0.998645	0.468948	-1.45763	-0.938569	0.261178	-0.482653	0.050429	6
Q9H2W6	39S ribosomal protein L46, mitochondrial (L46mt) (MRP-L46) (Mitochondrial large ribosomal subunit protein mL46) (P2ECSL)	0.0578315	0.807272	0.133564	0.398131	-0.664997	0.081885	-0.200979	0.0373119	-0.876095	0.414136	-1.42791	-2.2395	0.135614	-0.715505	0.0648068	6
Q9HD33	39S ribosomal protein L47, mitochondrial (L47mt) (MRP-L47) (Mitochondrial large ribosomal subunit protein uL29m) (Nasopharyngeal carcinoma metastasis-related protein 1)	-0.23635	0.966357	0.551295	NA	0.480265	0.28629	-0.120184	-0.929171	-0.509142	NA	-2.19548	-1.22607	0.409571	-0.996011	0.0041853	5
Q96GC5	39S ribosomal protein L48, mitochondrial (L48mt) (MRP-L48) (Mitochondrial large ribosomal subunit protein mL48)	1.17568	0.807602	-0.483299	NA	0.0413832	-0.224536	-0.0972549	-0.803393	-0.739637	NA	-1.95512	-0.153013	0.263367	-0.749683	0.0384626	5
Q13405	39S ribosomal protein L49, mitochondrial (L49mt) (MRP-L49) (Mitochondrial large ribosomal subunit protein mL49) (Neighbor of FAU) (NOF) (Protein NOF1)	0.663937	1.19673	-0.164238	0.677441	0.706818	-0.418543	-0.132293	-0.0761434	-0.868252	0.549324	-0.966066	-1.47397	0.443691	-0.494567	0.0275704	6
Q96EL3	39S ribosomal protein L53, mitochondrial (L53mt) (MRP-L53) (Mitochondrial large ribosomal subunit protein mL53)	0.944933	0.486663	-0.0404821	0.0271541	1.06447	-0.108099	-0.346096	-0.799571	-1.48867	0.227002	-2.04621	-1.68214	0.395773	-1.02261	0.00290283	5
Q6P161	39S ribosomal protein L54, mitochondrial (L54mt) (MRP-L54) (Mitochondrial large ribosomal subunit protein mL54)	0.426318	NA	-0.0136255	NA	0.413919	-0.0754896	0.610983	NA	0.0556122	NA	-0.537634	-0.433701	0.187781	-0.0761848	0.500001	4
Q7Z7F7	39S ribosomal protein L55, mitochondrial (L55mt) (MRP-L55) (Mitochondrial large ribosomal subunit protein bL31m) (Mitochondrial large ribosomal subunit protein mL55)	1.65924	0.189793	-0.377369	1.22657	0.336283	0.222186	-0.243301	-1.1166	-2.11472	0.942383	-1.40962	-1.37254	0.542784	-0.885734	0.0103904	6
Q9BYD2	39S ribosomal protein L9, mitochondrial (L9mt) (MRP-L9) (Mitochondrial large ribosomal subunit protein bL9m)	0.319618	0.611078	0.108223	1.05374	0.282855	0.212383	-0.099309	0.220825	-0.924728	0.757791	-0.091802	-0.945832	0.431316	-0.180509	0.083478	5
Q9NP92	39S ribosomal protein S30, mitochondrial (MRP-S30) (S30mt) (Mitochondrial large ribosomal subunit protein mL65) (Mitochondrial large ribosomal subunit protein mS30) (Programmed cell death protein 9)	-0.356439	NA	-0.292299	0.966726	0.227987	0.275245	-0.493297	NA	-0.944554	0.869556	-2.13549	-1.03324	0.164244	-0.747406	0.0879427	4
P80404	4-aminobutyrate aminotransferase, mitochondrial (EC 2.6.1.19) ((S)-3-amino-2-methylpropionate transaminase) (EC 2.6.1.22) (GABA aminotransferase) (GABA-AT) (Gamma-amino-N-butyrate transaminase) (GABA transaminase) (GABA-T) (L-AIBAT)	-0.598632	NA	1.64187	-0.535227	-1.58009	0.790855	-2.08229	NA	-0.866252	-0.12551	NA	-0.903657	-0.0562456	-0.994426	0.159896	6
Q86XE5	4-hydroxy-2-oxoglutarate aldolase, mitochondrial (EC 4.1.3.16) (Dihydrodipicolinate synthase-like) (DHDPS-like protein) (Probable 2-keto-4-hydroxyglutarate aldolase) (Probable KHG-aldolase) (Protein 569272)	-3.76413	-2.74304	0.43328	1.83863	-0.00213677	0.586981	-2.64982	-2.28891	-2.30365	1.47301	-1.2255	-0.608232	-0.608403	-1.26718	0.480263	6
P49189	4-trimethylaminobutyraldehyde dehydrogenase (TMABADH) (EC 1.2.1.47) (Aldehyde dehydrogenase E3 isozyme) (Aldehyde dehydrogenase family 9 member A1) (EC 1.2.1.3) (Gamma-aminobutyraldehyde dehydrogenase) (EC 1.2.1.19) (R-aminobutyraldehyde dehydrogenase) [Cleaved into: 4-trimethylaminobutyraldehyde dehydrogenase, N-terminally processed]	-0.940229	0.363115	-0.0758849	0.768841	-1.3873	0.421156	-1.71928	0.702303	-1.49468	0.90766	-0.930793	-0.491206	-0.141717	-0.504333	0.488678	6
P46783	40S ribosomal protein S10 (Small ribosomal subunit protein eS10)	0.501617	-0.127352	-0.19347	-0.814565	0.373732	-0.325051	0.0947766	0.4654	0.435415	-0.00968406	0.170822	-0.31892	-0.0975148	0.139635	0.420759	6
P62280	40S ribosomal protein S11 (Small ribosomal subunit protein uS17)	0.902035	-0.450755	-0.238323	-1.03428	0.00460925	-0.618429	0.804962	0.598842	0.527571	-0.210363	-0.120498	-0.481163	-0.23919	0.186559	0.247915	6
P25398	40S ribosomal protein S12 (Small ribosomal subunit protein eS12)	0.0836559	0.743386	-0.155454	0.0659858	0.0246034	-0.262677	-0.301337	0.383939	0.121811	0.0712135	0.0590783	-0.0706483	0.0832501	0.0440095	0.880889	6
P62277	40S ribosomal protein S13 (Small ribosomal subunit protein uS15)	0.580821	-0.498138	-0.168479	-1.01208	0.0480967	-0.168609	0.0710762	0.093425	0.346191	-0.113161	0.0792928	-0.0659893	-0.203065	0.0684724	0.355965	6
P62263	40S ribosomal protein S14 (Small ribosomal subunit protein uS11)	1.04803	-0.822146	-0.320054	-0.905548	0.139208	-0.296651	0.0855606	0.0840643	0.360083	-0.406713	0.0289934	-0.467593	-0.192861	-0.0526008	0.685499	6
P62244	40S ribosomal protein S15a (Small ribosomal subunit protein uS8)	0.974529	-1.04573	-0.276398	NA	0.216362	-0.101335	0.480679	0.390338	0.404794	NA	0.0503276	-0.00686913	-0.0465142	0.263854	0.41756	5
P62249	40S ribosomal protein S16 (Small ribosomal subunit protein uS9)	0.679244	-0.477924	-0.217004	-1.10718	0.0797024	-0.326624	0.0846086	0.0765591	0.393306	-0.0948648	0.158983	-0.251607	-0.228298	0.0611642	0.353358	6
P08708	40S ribosomal protein S17 (Small ribosomal subunit protein eS17)	0.745711	-0.390037	-0.207544	-0.636571	0.296311	-0.459497	0.111432	0.15069	0.245982	-0.436959	0.216982	-0.418273	-0.108605	-0.0216909	0.774542	6
P62269	40S ribosomal protein S18 (Ke-3) (Ke3) (Small ribosomal subunit protein uS13)	0.474877	-0.568366	0.00561557	-1.1003	0.349252	-0.102775	-0.0177675	0.588133	0.16954	-0.171368	-0.0229179	-0.182671	-0.156949	0.0604913	0.49078	6
P39019	40S ribosomal protein S19 (Small ribosomal subunit protein eS19)	0.370722	-0.150593	-0.00786969	-0.570293	0.121015	-0.0383915	-0.100592	0.38228	0.358171	-0.0589087	0.198746	-0.273343	-0.0459016	0.0843921	0.618825	6
P15880	40S ribosomal protein S2 (40S ribosomal protein S4) (Protein LLRep3) (Small ribosomal subunit protein uS5)	0.691713	-0.644713	-0.0614959	-0.83421	-0.0112099	-0.120059	0.171847	-0.341976	0.3122	-0.117255	0.295253	-0.0672282	-0.163329	0.0421402	0.495507	6
P60866	40S ribosomal protein S20 (Small ribosomal subunit protein uS10)	0.666757	-0.00416096	-0.47333	-0.521825	0.345623	-0.301533	-0.108939	1.26478	0.541911	-0.211431	-0.10583	-0.380089	-0.0480782	0.166733	0.53597	6
P63220	40S ribosomal protein S21 (Small ribosomal subunit protein eS21)	0.901031	0.862511	-0.271444	-0.14116	0.235114	-0.575658	-0.00611554	0.339822	0.429536	-0.0679842	0.0896337	-0.471069	0.168399	0.0523037	0.718259	6
P62266	40S ribosomal protein S23 (Small ribosomal subunit protein uS12)	1.01436	-0.547932	0.0271541	-1.04281	-0.413749	-0.758233	0.262674	-0.663922	0.813935	-0.0630323	-0.0244285	-0.405509	-0.28687	-0.0133805	0.469165	6
P62847	40S ribosomal protein S24 (Small ribosomal subunit protein eS24)	0.509037	-0.320774	-0.0940946	-1.00095	-0.0286606	-0.0932325	0.0713508	0.446997	0.588133	0.0119249	-0.100005	-0.127888	-0.171446	0.148419	0.285744	6
P62851	40S ribosomal protein S25 (Small ribosomal subunit protein eS25)	0.62882	0.243669	-0.234533	-0.966207	0.195977	-0.298655	0.0409625	0.720366	0.305912	-0.0168039	0.280006	-0.126596	-0.0718214	0.200641	0.381642	6
P62854	40S ribosomal protein S26 (Small ribosomal subunit protein eS26)	0.0874628	-0.194047	-0.409872	-0.652901	-0.221657	-0.348813	-0.230313	-0.25689	0.518737	-0.322541	0.0387171	-0.475475	-0.289971	-0.121294	0.526727	6
P42677	40S ribosomal protein S27 (Metallopan-stimulin 1) (MPS-1) (Small ribosomal subunit protein eS27)	NA	0.571337	-0.784061	-0.29161	-0.285108	-0.558623	NA	0.910963	0.295135	0.253747	-0.263283	0.0139267	-0.269613	0.242098	0.164159	6
Q71UM5	40S ribosomal protein S27-like (Small ribosomal subunit protein eS27-like)	0.60046	0.83754	-0.16351	-1.52666	0.190172	-0.212217	0.0629506	-0.457118	0.52296	0.385928	0.212507	-0.652153	-0.0457024	0.0125124	0.88194	6
P62857	40S ribosomal protein S28 (Small ribosomal subunit protein eS28)	1.31237	0.238542	-0.341135	-0.899587	0.423955	-0.610257	0.0332292	0.684101	0.465504	-0.278636	-0.0842114	-0.516987	0.0206487	0.0505	0.937804	6
P23396	40S ribosomal protein S3 (EC 4.2.99.18) (Small ribosomal subunit protein uS3)	0.569394	-0.483844	-0.117161	-0.650544	0.198368	-0.137124	0.0657102	0.462471	0.422018	-0.335062	0.152248	-0.174491	-0.103485	0.0988157	0.485469	6
P62861	40S ribosomal protein S30 (Small ribosomal subunit protein eS30)	0.906198	0.0973411	-0.977725	-0.891803	0.0611541	-0.363642	-0.115472	-0.0240911	0.309642	-0.107104	0.204516	-0.142927	-0.194746	0.0207607	0.518151	6
P61247	40S ribosomal protein S3a (Small ribosomal subunit protein eS1) (v-fos transformation effector protein) (Fte-1)	0.0777899	-0.125667	0.13711	-0.591049	0.215368	0.0569996	0.247806	-0.0832329	0.28155	0.314174	-0.051444	0.0576929	-0.0382415	0.127758	0.508151	6
P62701	40S ribosomal protein S4, X isoform (SCR10) (Single copy abundant mRNA protein) (Small ribosomal subunit protein eS4)	0.25689	0.102053	-0.0148931	-0.79026	-0.0315479	-0.210262	0.329411	-0.0291905	0.440314	-0.154121	0.105276	0.188274	-0.11467	0.146661	0.329291	6
P46782	40S ribosomal protein S5 (Small ribosomal subunit protein uS7) [Cleaved into: 40S ribosomal protein S5, N-terminally processed]	0.270469	-0.124157	0.0213376	-0.568537	-0.175876	0.0992279	-0.217575	0.487589	0.0743684	-0.0181035	0.168257	-0.233193	-0.0795893	0.0435573	0.633994	6
P62753	40S ribosomal protein S6 (Phosphoprotein NP33) (Small ribosomal subunit protein eS6)	1.52191	-0.600249	-0.0428432	-0.208994	-0.363587	0.189666	0.0263043	-0.419623	-0.0193458	0.356595	0.11929	0.314058	0.0826497	0.0628797	0.954994	6
P62081	40S ribosomal protein S7 (Small ribosomal subunit protein eS7)	-0.0948956	-0.572844	-0.0467273	-0.960693	0.420186	-0.0368514	-0.0725434	0.234624	0.374511	-0.166082	0.598079	-0.0401408	-0.215304	0.154741	0.217123	6
P62241	40S ribosomal protein S8 (Small ribosomal subunit protein eS8)	0.394075	-0.180806	0.0522768	-0.354095	-0.528448	-0.00885642	0.215989	-0.386582	0.278461	0.238053	0.1125	-0.00584029	-0.104309	0.0754302	0.493467	6
P46781	40S ribosomal protein S9 (Small ribosomal subunit protein uS4)	0.470719	-0.667951	-0.0772389	-0.961592	-0.126707	-0.0169499	0.160146	-0.183196	0.369606	-0.287853	0.125122	-0.259893	-0.229953	-0.0126779	0.464177	6
P08865	40S ribosomal protein SA (37 kDa laminin receptor precursor) (37LRP) (37/67 kDa laminin receptor) (LRP/LR) (67 kDa laminin receptor) (67LR) (Colon carcinoma laminin-binding protein) (Laminin receptor 1) (LamR) (Laminin-binding protein precursor p40) (LBP/p40) (Multidrug resistance-associated protein MGr1-Ag) (NEM/1CHD4) (Small ribosomal subunit protein uS2)	0.53067	0.258097	-0.037562	-0.446738	0.328377	-0.393596	-0.0400073	0.208143	0.391768	-0.383285	0.0630887	-0.30244	0.0398747	-0.0104554	0.856162	6
P08195	4F2 cell-surface antigen heavy chain (4F2hc) (4F2 heavy chain antigen) (Lymphocyte activation antigen 4F2 large subunit) (Solute carrier family 3 member 2) (CD antigen CD98)	-1.71824	NA	-0.953942	0.51248	-0.341135	-2.07661	-1.06094	NA	-0.153944	0.837782	0.385486	-0.507624	-0.91549	-0.0998477	0.137603	5
Q99807	5-demethoxyubiquinone hydroxylase, mitochondrial (DMQ hydroxylase) (EC 1.14.13.-) (Timing protein clk-1 homolog) (Ubiquinone biosynthesis monooxygenase COQ7)	0.936515	0.967611	-0.656126	0.355467	0.661658	0.604451	0.943959	-0.00765212	-0.116113	0.462262	0.342782	0.108625	0.478263	0.288977	0.564693	4
P49914	5-formyltetrahydrofolate cyclo-ligase (EC 6.3.3.2) (5,10-methenyl-tetrahydrofolate synthetase) (MTHFS) (Methenyl-THF synthetase)	NA	-0.0138876	0.841651	-0.791757	-0.564414	-0.245369	NA	-0.914521	-0.272071	-0.852224	-0.129671	-1.43133	-0.154755	-0.719963	0.165113	5
O14841	5-oxoprolinase (EC 3.5.2.9) (5-oxo-L-prolinase) (5-OPase) (Pyroglutamase)	-0.246036	-0.431501	-0.456326	-0.381536	-1.1487	-0.117834	-0.310415	0.612305	-0.828614	-0.332953	0.553066	1.08719	-0.463656	0.130097	0.106925	6
Q9H0D6	5'-3' exoribonuclease 2 (EC 3.1.13.-) (DHM1-like protein) (DHP protein)	0.0250288	0.0954519	1.48491	NA	-0.517813	0.864493	0.164529	-0.730656	0.0116388	NA	-0.00011542	0.470407	0.390415	-0.0168393	0.333402	6
Q13131	5'-AMP-activated protein kinase catalytic subunit alpha-1 (AMPK subunit alpha-1) (EC 2.7.11.1) (Acetyl-CoA carboxylase kinase) (ACACA kinase) (EC 2.7.11.27) (Hydroxymethylglutaryl-CoA reductase kinase) (HMGCR kinase) (EC 2.7.11.31) (Tau-protein kinase PRKAA1) (EC 2.7.11.26)	0.251689	NA	0.0717627	-0.544835	-0.00961144	-0.0314152	1.75549	NA	0.576861	-0.872525	0.219958	0.0765591	-0.052482	0.351268	0.36654	5
P54646	5'-AMP-activated protein kinase catalytic subunit alpha-2 (AMPK subunit alpha-2) (EC 2.7.11.1) (Acetyl-CoA carboxylase kinase) (ACACA kinase) (EC 2.7.11.27) (Hydroxymethylglutaryl-CoA reductase kinase) (HMGCR kinase) (EC 2.7.11.31)	0.0339339	0.692249	-0.659859	NA	-0.671968	0.0585243	0.504671	-0.10053	0.00532812	NA	-0.17811	0.887135	-0.109424	0.223699	0.373382	5
Q9Y478	5'-AMP-activated protein kinase subunit beta-1 (AMPK subunit beta-1) (AMPKb)	0.314871	-0.183359	-0.0621585	NA	0.461214	-0.162186	0.703898	1.01856	0.63264	NA	0.115433	0.369383	0.0736762	0.567983	0.123405	5
P54619	5'-AMP-activated protein kinase subunit gamma-1 (AMPK gamma1) (AMPK subunit gamma-1) (AMPKg)	-0.332517	-1.35247	0.466758	0.0768327	-0.250148	-0.736124	0.157432	0.235482	1.34625	-0.261656	1.11703	0.334683	-0.354612	0.488203	0.0355636	6
Q9UGJ0	5'-AMP-activated protein kinase subunit gamma-2 (AMPK gamma2) (AMPK subunit gamma-2) (H91620p)	0.0607392	-0.641559	-0.0971932	NA	-0.310343	-0.51581	1.23383	1.39028	0.978928	NA	-1.40091	0.283922	-0.300833	0.49721	0.123444	4
Q5TFE4	5'-nucleotidase domain-containing protein 1 (EC 3.1.3.-)	-3.18482	-1.26171	-1.86003	NA	NA	-0.316977	1.03872	-0.125038	-0.0964218	NA	NA	0.931834	-1.65588	0.437273	0.00442073	5
O60825	6-phosphofructo-2-kinase/fructose-2,6-bisphosphatase 2 (6PF-2-K/Fru-2,6-P2ase 2) (PFK/FBPase 2) (6PF-2-K/Fru-2,6-P2ase heart-type isozyme) [Includes: 6-phosphofructo-2-kinase (EC 2.7.1.105); Fructose-2,6-bisphosphatase (EC 3.1.3.46)]	-0.344025	0.0302654	-1.25233	0.0812033	-1.19393	-0.285882	0.566279	-0.622221	-0.137441	0.204015	0.156785	0.868371	-0.494117	0.172631	0.0686632	6
P52209	6-phosphogluconate dehydrogenase, decarboxylating (EC 1.1.1.44)	-0.787194	-1.56537	-0.745164	0.388796	-1.53257	0.383386	-0.176805	-0.221791	-1.19892	0.351063	0.837863	0.369159	-0.643021	-0.00657263	0.160175	6
O95336	6-phosphogluconolactonase (6PGL) (EC 3.1.1.31)	-0.0707695	-0.862182	-0.362436	-0.746059	0.35727	-0.314733	0.720716	0.112633	0.365581	-0.510745	0.493135	0.00590296	-0.333151	0.197871	0.0964765	6
P10809	60 kDa heat shock protein, mitochondrial (EC 3.6.4.9) (60 kDa chaperonin) (Chaperonin 60) (CPN60) (Heat shock protein 60) (HSP-60) (Hsp60) (HuCHA60) (Mitochondrial matrix protein P1) (P60 lymphocyte protein)	-0.954222	0.0371713	1.07197	-0.418948	-0.585085	0.918234	-1.83439	-1.55376	-3.12608	-0.560536	-1.26254	-0.48916	0.0115198	-1.47108	0.00708693	6
P10155	60 kDa SS-A/Ro ribonucleoprotein (60 kDa Ro protein) (60 kDa ribonucleoprotein Ro) (RoRNP) (Ro 60 kDa autoantigen) (Sjoegren syndrome antigen A2) (Sjoegren syndrome type A antigen) (SS-A) (TROVE domain family member 2)	-0.475555	NA	-0.451267	-1.07512	0.232906	0.595599	-0.719542	NA	0.0909889	-0.597103	-0.094264	-0.110776	-0.234688	-0.286139	0.889854	5
P05388	60S acidic ribosomal protein P0 (60S ribosomal protein L10E) (Large ribosomal subunit protein uL10)	-0.179172	-0.20553	0.10286	-0.432318	-0.248845	0.0347792	-0.683136	-0.844691	-0.340806	-0.290833	-0.116958	-0.0504875	-0.154704	-0.387819	0.364687	6
P05386	60S acidic ribosomal protein P1 (Large ribosomal subunit protein P1)	0.830012	0.72465	0.064607	0.0721744	-0.291557	-0.231667	-0.308377	-0.494394	-0.333371	-0.29221	-0.0447914	-0.0857263	0.194703	-0.259811	0.118122	6
P05387	60S acidic ribosomal protein P2 (Large ribosomal subunit protein P2) (Renal carcinoma antigen NY-REN-44)	0.687688	1.29936	-0.179106	0.0455828	0.0579701	-0.255839	-0.124959	0.41792	0.167872	-0.236826	-0.0140916	-0.146947	0.275943	0.0104947	0.39898	6
Q96D46	60S ribosomal export protein NMD3 (hNMD3)	NA	-0.489828	0.543892	-0.204965	-0.260618	NA	NA	-0.092694	0.355016	-0.196294	-0.262763	NA	-0.10288	-0.0491836	0.885903	4
P27635	60S ribosomal protein L10 (Laminin receptor homolog) (Large ribosomal subunit protein uL16) (Protein QM) (Ribosomal protein L10) (Tumor suppressor QM)	0.565012	NA	0.257614	-0.678811	-0.0585781	-0.267983	0.057277	NA	0.164271	-0.223323	0.588037	-0.109297	-0.036549	0.0953931	0.690526	6
P62906	60S ribosomal protein L10a (CSA-19) (Large ribosomal subunit protein uL1) (Neural precursor cell expressed developmentally down-regulated protein 6) (NEDD-6)	0.253384	-0.347968	0.0930192	-0.498056	0.0821576	-0.00966953	0.0654344	0.0972062	0.109695	-0.0984747	0.24184	-0.177213	-0.0711888	0.0397481	0.653978	6
P62913	60S ribosomal protein L11 (CLL-associated antigen KW-12) (Large ribosomal subunit protein uL5)	0.637935	0.0797024	-0.0273073	-0.442771	-0.334498	0.00575927	-0.171726	0.245617	-0.269669	0.0858325	-0.196955	-0.325087	-0.01353	-0.105331	0.730534	6
P30050	60S ribosomal protein L12 (Large ribosomal subunit protein uL11)	-0.00021642	-0.0789293	0.134352	-0.341098	-0.091802	-0.0802862	-0.0605176	0.662844	0.116631	0.125916	-0.0141644	0.0255958	-0.07633	0.142717	0.375227	6
P26373	60S ribosomal protein L13 (Breast basic conserved protein 1) (Large ribosomal subunit protein eL13)	0.439889	-0.61699	0.163241	-1.02139	-0.390472	0.170053	-0.0326395	-0.0854355	0.152508	-0.301977	-0.0141936	-0.449749	-0.209279	-0.121915	0.77086	6
P40429	60S ribosomal protein L13a (23 kDa highly basic protein) (Large ribosomal subunit protein uL13)	0.204015	-1.30936	-0.0334662	-1.57437	0.902575	0.00590296	0.129085	0.00891709	-0.109125	-0.0969772	0.942608	-0.442301	-0.300783	0.0720346	0.381137	6
P50914	60S ribosomal protein L14 (CAG-ISL 7) (Large ribosomal subunit protein eL14)	-0.353266	-0.731422	0.113567	-0.836553	-0.218296	0.0846086	0.116232	-0.813474	-0.466696	-0.12345	-0.0676666	-0.153126	-0.32356	-0.251363	0.798267	6
P61313	60S ribosomal protein L15 (Large ribosomal subunit protein eL15)	1.02439	-0.694695	-0.175338	-1.00549	-0.237898	-0.3443	0.108089	-0.0475173	0.459537	-0.132863	0.0666748	-0.519631	-0.238889	-0.0109518	0.505454	6
P18621	60S ribosomal protein L17 (60S ribosomal protein L23) (Large ribosomal subunit protein uL22) (PD-1)	0.165815	-0.464843	0.110497	0.0676387	-0.727905	0.196103	0.0461418	1.36659	0.285698	0.540821	-0.257338	0.446997	-0.108782	0.404818	0.120715	4
Q07020	60S ribosomal protein L18 (Large ribosomal subunit protein eL18)	0.863621	-0.848115	0.134747	-1.0323	-0.3853	-0.0978415	0.259182	0.0900404	0.24987	-0.264495	-0.0874728	-0.314912	-0.227531	-0.0112979	0.518422	6
Q02543	60S ribosomal protein L18a (Large ribosomal subunit protein eL20)	0.954717	-0.877553	0.242694	-1.12098	0.0285692	-0.281719	0.321697	0.0486547	0.238053	-0.153061	0.37951	-0.408627	-0.175713	0.0710378	0.489391	6
P84098	60S ribosomal protein L19 (Large ribosomal subunit protein eL19)	0.228603	-0.734875	0.555816	-0.546098	-0.766308	0.214871	0.441696	-0.21332	0.365133	-0.188677	0.0277203	-0.0714212	-0.174665	0.0601884	0.451211	6
P46778	60S ribosomal protein L21 (Large ribosomal subunit protein eL21)	0.748719	-0.363531	0.115033	-1.00405	-0.295925	-0.0479349	0.403268	-0.321225	0.536152	-0.09068	0.332622	-0.280685	-0.141281	0.0965753	0.462689	6
P35268	60S ribosomal protein L22 (EBER-associated protein) (EAP) (Epstein-Barr virus small RNA-associated protein) (Heparin-binding protein HBp15) (Large ribosomal subunit protein eL22)	0.584963	0.393965	-0.278339	-0.486449	0.352646	-0.344831	0.167743	0.798009	0.119555	0.0628125	0.0274372	-0.553257	0.0369925	0.103717	0.827561	6
P62829	60S ribosomal protein L23 (60S ribosomal protein L17) (Large ribosomal subunit protein uL14)	1.10909	-0.852407	-0.157399	-0.856685	-0.0763107	-0.46931	0.265917	0.232784	0.2929	0.143655	-0.328091	-0.482835	-0.21717	0.0207214	0.499803	6
P62750	60S ribosomal protein L23a (Large ribosomal subunit protein uL23)	0.721504	0.314174	0.0363275	-0.670842	-0.123025	-0.0233431	0.216486	0.012068	0.148479	0.00532812	-0.000274138	-0.117005	0.0424659	0.0441803	0.994999	6
P83731	60S ribosomal protein L24 (60S ribosomal protein L30) (Large ribosomal subunit protein eL24)	0.20063	-0.849414	-0.0349435	-0.862706	-0.968577	0.0718999	0.306845	-1.1497	-0.0969772	-0.31493	-0.246532	-0.0981503	-0.407185	-0.266573	0.670532	6
Q9UNX3	60S ribosomal protein L26-like 1 (Large ribosomal subunit protein uL24-like 1)	0.209391	-0.187001	0.0199154	-0.438366	0.183709	-0.10583	0.361993	0.0812033	0.0336521	0.603692	0.449007	0.434348	-0.0530303	0.327316	0.138741	6
P61353	60S ribosomal protein L27 (Large ribosomal subunit protein eL27)	0.438293	-0.451208	-0.223037	-1.11541	0.068602	-0.572565	0.223299	0.408712	0.424385	0.0517201	-0.000808136	0.0340748	-0.309221	0.19023	0.103583	6
P46776	60S ribosomal protein L27a (Large ribosomal subunit protein uL15)	0.843984	-0.0602468	0.140648	-0.698693	-0.475415	-0.435397	0.5144	1.30912	0.555129	-0.225346	0.201257	-0.540044	-0.114187	0.302419	0.263059	6
P46779	60S ribosomal protein L28 (Large ribosomal subunit protein eL28)	0.719052	-1.27401	-0.0748513	-1.16534	0.101247	-0.453597	0.438506	0.0949116	-0.0317544	-0.317121	0.298072	-0.732572	-0.357915	-0.0416597	0.398634	6
P47914	60S ribosomal protein L29 (Cell surface heparin-binding protein HIP) (Large ribosomal subunit protein eL29)	0.689299	0.0234683	0.279293	-0.490517	-0.22624	0.310805	0.0957219	-0.0899889	-0.142624	-0.0925863	-0.00641983	-0.0777565	0.0976848	-0.0522756	0.572012	6
P39023	60S ribosomal protein L3 (HIV-1 TAR RNA-binding protein B) (TARBP-B) (Large ribosomal subunit protein uL3)	-0.093956	-0.215898	0.385155	-0.695302	-0.83908	0.0196308	0.457752	-0.745841	0.0146409	-0.120702	0.515208	-0.240912	-0.239908	-0.0199759	0.485291	6
P62888	60S ribosomal protein L30 (Large ribosomal subunit protein eL30)	0.62882	-0.139426	-0.0509956	-0.697312	0.0932897	-0.122664	0.513592	-0.40112	0.241962	-0.00257028	0.245009	-0.151154	-0.0480481	0.0742864	0.66957	6
P62899	60S ribosomal protein L31 (Large ribosomal subunit protein eL31)	0.890952	-0.324238	0.124725	-0.994269	0.0854247	-0.320324	-0.176984	0.49774	0.100978	-0.23033	-0.117881	-0.470949	-0.0896216	-0.0662377	0.942778	6
P62910	60S ribosomal protein L32 (Large ribosomal subunit protein eL32)	-0.481908	-0.598195	0.0941009	-0.442379	-0.0777412	-0.269286	1.41922	0.398569	0.261471	0.729966	0.97944	-0.238221	-0.295901	0.59174	0.0103923	6
P49207	60S ribosomal protein L34 (Large ribosomal subunit protein eL34)	0.849919	-0.745551	-0.688427	-1.18266	-0.804904	-0.462455	0.543694	0.311271	-0.263923	-0.238289	-0.466835	-0.62391	-0.505679	-0.122999	0.295503	5
P42766	60S ribosomal protein L35 (Large ribosomal subunit protein uL29)	0.533264	-0.226223	0.228849	-0.621999	0.598746	0.126841	0.1133	0.103665	0.307895	-0.165645	1.21089	-0.110106	0.10658	0.243333	0.669951	6
P18077	60S ribosomal protein L35a (Cell growth-inhibiting gene 33 protein) (Large ribosomal subunit protein eL33)	1.00173	-0.769133	-0.34953	-1.061	0.511873	-0.63785	0.431676	0.722816	0.616358	-0.216837	0.112767	-0.496041	-0.217318	0.195123	0.294402	6
Q9Y3U8	60S ribosomal protein L36 (Large ribosomal subunit protein eL36)	0.856946	-0.249599	0.281787	-0.572201	-0.0414617	0.0545012	0.810155	-0.649322	0.56003	-0.0264842	0.356369	-0.0825606	0.0549954	0.161365	0.745604	6
Q969Q0	60S ribosomal protein L36a-like (Large ribosomal subunit protein eL42-like)	0.0219061	-0.271635	-0.0186734	-0.655262	-0.979942	-0.111196	0.288181	-1.02324	0.427821	0.199374	-0.428003	-0.134081	-0.335801	-0.111658	0.483638	5
P61513	60S ribosomal protein L37a (Large ribosomal subunit protein eL43)	0.821629	NA	-0.209912	-1.49895	-0.744729	-0.622532	0.374177	NA	0.498864	-2.17808	-0.0115589	-0.654785	-0.450899	-0.394276	0.919196	6
P63173	60S ribosomal protein L38 (Large ribosomal subunit protein eL38)	0.943884	0.24817	-0.162977	-0.666004	0.761881	0.0110662	0.378955	1.01436	0.538439	-0.506968	0.490057	0.0538064	0.189337	0.328108	0.688965	6
P36578	60S ribosomal protein L4 (60S ribosomal protein L1) (Large ribosomal subunit protein uL4)	-0.163106	-0.997434	0.599889	-0.743907	-0.806695	0.272501	0.219215	-1.09222	-0.183245	-0.1153	-0.154185	-0.22825	-0.306459	-0.258997	0.89036	6
P46777	60S ribosomal protein L5 (Large ribosomal subunit protein uL18)	0.606063	-0.0711939	0.391768	-0.440635	-0.270051	0.230572	0.588037	-0.607177	-0.175615	0.134615	0.432959	0.168642	0.0744204	0.0902436	0.957571	6
Q02878	60S ribosomal protein L6 (Large ribosomal subunit protein eL6) (Neoplasm-related protein C140) (Tax-responsive enhancer element-binding protein 107) (TaxREB107)	0.201634	-0.690847	0.463727	-0.461641	-0.720493	0.680504	0.0425043	-0.827666	-0.150193	-0.148737	-0.153719	-0.15859	-0.0878526	-0.232734	0.651253	6
P18124	60S ribosomal protein L7 (Large ribosomal subunit protein uL30)	0.514905	-1.19717	0.273576	-0.893813	-0.0197992	-0.146068	0.257252	0.627607	0.174023	-0.13833	0.188528	-0.366932	-0.244728	0.123691	0.282797	6
P62424	60S ribosomal protein L7a (Large ribosomal subunit protein eL8) (PLA-X polypeptide) (Surfeit locus protein 3)	0.0432045	-0.7355	0.262794	-0.884727	-0.312957	0.0950467	-0.0425757	-0.362047	-0.120765	-0.167523	0.0479571	-0.113317	-0.255356	-0.126378	0.641475	6
P62917	60S ribosomal protein L8 (Large ribosomal subunit protein uL2)	2.33574	-0.731877	0.284988	-1.00167	0.0607392	-0.223728	0.883464	-0.430587	0.240864	-0.255408	0.549423	-0.444596	0.120698	0.0905266	0.951363	6
P32969	60S ribosomal protein L9 (Large ribosomal subunit protein uL6)	0.0735461	0.158596	-0.0129266	-0.995535	0.505789	0.00705194	-0.0577971	-0.243028	-0.0459675	-0.45696	0.127237	-0.15327	-0.043913	-0.138298	0.742277	6
Q92667	A-kinase anchor protein 1, mitochondrial (A-kinase anchor protein 149 kDa) (AKAP 149) (Dual specificity A-kinase-anchoring protein 1) (D-AKAP-1) (Protein kinase A-anchoring protein 1) (PRKA1) (Spermatid A-kinase anchor protein 84) (S-AKAP84)	NA	-0.502914	-0.0708756	0.545277	0.241718	0.24306	NA	-0.942335	-0.212785	0.0622599	-0.373234	4.4004	0.091253	0.586862	0.551262	5
Q9Y2D5	A-kinase anchor protein 2 (AKAP-2) (AKAP-KL) (Protein kinase A-anchoring protein 2) (PRKA2)	0.0204844	-0.63377	-1.60231	NA	-0.212233	-0.381705	1.06267	-0.00101024	0.938549	NA	-0.456821	1.34852	-0.561906	0.578382	0.0200765	5
A1L0T0	Acetolactate synthase-like protein (EC 2.2.1.-) (IlvB-like protein)	-0.707854	-1.06906	-0.466596	-0.401216	-0.232057	-0.521784	0.59579	-1.02421	0.366588	0.383939	0.437973	0.427499	-0.566428	0.19793	0.02657	6
P24752	Acetyl-CoA acetyltransferase, mitochondrial (EC 2.3.1.9) (Acetoacetyl-CoA thiolase) (T2)	-0.783464	0.0415234	0.826274	-1.15386	-0.0986755	0.439144	-1.11619	-0.503609	-0.351056	-2.44309	-0.793307	0.793355	-0.12151	-0.735649	0.221103	6
Q9NUB1	Acetyl-coenzyme A synthetase 2-like, mitochondrial (EC 6.2.1.1) (Acetate--CoA ligase 2) (Acetyl-CoA synthetase 2) (AceCS2) (Acyl-CoA synthetase short-chain family member 1)	-1.18141	-0.00170338	-0.274128	1.34744	-0.440381	0.131194	-1.47093	-1.47931	-1.5337	1.36704	-0.934069	-0.962407	-0.0698317	-0.835564	0.154042	6
Q13510	Acid ceramidase (AC) (ACDase) (Acid CDase) (EC 3.5.1.23) (Acylsphingosine deacylase) (N-acylsphingosine amidohydrolase) (Putative 32 kDa heart protein) (PHP32) [Cleaved into: Acid ceramidase subunit alpha; Acid ceramidase subunit beta]	-0.668272	0.436055	-1.76513	0.0451634	0.672108	-1.60744	0.852079	0.135798	1.5033	0.0370307	0.251204	-0.495634	-0.481253	0.380629	0.0861779	6
P39687	Acidic leucine-rich nuclear phosphoprotein 32 family member A (Acidic nuclear phosphoprotein pp32) (pp32) (Leucine-rich acidic nuclear protein) (LANP) (Mapmodulin) (Potent heat-stable protein phosphatase 2A inhibitor I1PP2A) (Putative HLA-DR-associated protein I) (PHAPI)	0.255561	0.352984	-0.228537	0.130272	-0.257373	0.762476	-0.402607	-0.0976562	-0.576562	-0.596318	0.12618	-0.791308	0.169231	-0.389712	0.0611619	6
Q92688	Acidic leucine-rich nuclear phosphoprotein 32 family member B (Acidic protein rich in leucines) (Putative HLA-DR-associated protein I-2) (PHAPI2) (Silver-stainable protein SSP29)	-0.0163077	0.106482	-0.0133197	-0.0523563	0.336626	-0.438405	-0.502975	0.542109	0.353549	0.839637	-0.37159	0.337996	-0.01288	0.199788	0.476406	6
Q9BTT0	Acidic leucine-rich nuclear phosphoprotein 32 family member E (LANP-like protein) (LANP-L)	1.3301	0.834388	-1.55639	0.887759	0.0617071	1.85985	-0.645548	-1.33774	-1.31015	0.11023	0.145221	0.6291	0.569568	-0.401481	0.086677	6
Q99798	Aconitate hydratase, mitochondrial (Aconitase) (EC 4.2.1.3) (Citrate hydro-lyase)	-0.92068	-0.17927	0.768841	0.202888	-1.05679	0.709644	-2.4008	-1.52172	-1.87213	0.0411028	-0.850663	-0.170313	-0.0792281	-1.12909	0.0403299	6
P61160	Actin-related protein 2 (Actin-like protein 2)	-0.207494	-0.0711484	-0.441203	0.392977	0.461005	-0.300484	-0.928732	-0.757282	-0.741517	0.41792	0.0945063	-0.53149	-0.0277248	-0.407766	0.235378	6
Q92747	Actin-related protein 2/3 complex subunit 1A (SOP2-like protein)	0.467905	0.24062	-0.386016	NA	0.898944	-0.241287	0.0662614	2.22543	-0.497812	NA	0.308827	-0.37458	0.196033	0.345625	0.768043	5
O15143	Actin-related protein 2/3 complex subunit 1B (Arp2/3 complex 41 kDa subunit) (p41-ARC)	0.106348	-0.0937097	0.818523	-0.210246	0.00432161	-0.153495	1.35315	-0.819572	-0.0279691	0.216734	0.409581	-1.36624	0.0786239	-0.0390526	0.775386	6
O15144	Actin-related protein 2/3 complex subunit 2 (Arp2/3 complex 34 kDa subunit) (p34-ARC)	-0.470249	0.0596322	-0.0234311	0.653427	0.692606	-0.249925	-0.890064	-0.532032	-0.611777	0.502534	0.373843	-0.562261	0.110343	-0.286626	0.246956	6
O15145	Actin-related protein 2/3 complex subunit 3 (Arp2/3 complex 21 kDa subunit) (p21-ARC)	-0.0338797	0.76137	-0.208678	NA	0.686254	-0.700802	-1.11638	-0.451228	-0.175436	NA	0.461109	-0.720778	0.100853	-0.400542	0.225199	5
P59998	Actin-related protein 2/3 complex subunit 4 (Arp2/3 complex 20 kDa subunit) (p20-ARC)	0.466862	-0.0095243	-0.17197	0.275007	0.715542	-0.342781	-0.609707	0.178364	-0.488471	0.628447	-0.0857723	-0.586319	0.155523	-0.160576	0.314141	6
O15511	Actin-related protein 2/3 complex subunit 5 (Arp2/3 complex 16 kDa subunit) (p16-ARC)	0.337882	-0.83542	-0.11616	0.923035	0.49252	-0.142544	-1.30102	1.02333	-0.482593	0.464041	-0.170784	-1.13619	0.109885	-0.267203	0.386098	6
Q9BPX5	Actin-related protein 2/3 complex subunit 5-like protein (Arp2/3 complex 16 kDa subunit 2) (ARC16-2)	0.156267	-0.42111	-0.879781	0.108089	0.741834	-1.30002	-0.498444	-0.228909	-0.353579	0.291721	-0.365258	-0.62311	-0.265787	-0.296263	0.931107	6
P61158	Actin-related protein 3 (Actin-like protein 3)	-0.469769	0.0464212	0.0822938	0.601982	0.20063	-0.22776	-1.63258	-0.898	-0.890599	0.418352	0.0936954	-0.442144	0.0389663	-0.558547	0.109239	6
P68032	Actin, alpha cardiac muscle 1 (Alpha-cardiac actin) [Cleaved into: Actin, alpha cardiac muscle 1, intermediate form]	-0.102047	0.62396	-0.294473	0.314407	0.0371713	-0.641199	0.000144262	0.115166	0.326652	-0.42979	0.369494	0.769687	-0.0103634	0.191892	0.503394	6
P63261	Actin, cytoplasmic 2 (Gamma-actin) [Cleaved into: Actin, cytoplasmic 2, N-terminally processed]	-0.548649	-0.304006	-0.338688	-0.0644196	0.378179	-0.438249	-0.225228	-0.0383915	0.24987	-0.0464144	0.239765	0.29007	-0.219306	0.0782786	0.258741	6
P53999	Activated RNA polymerase II transcriptional coactivator p15 (Positive cofactor 4) (PC4) (SUB1 homolog) (p14)	0.612117	-0.150881	-0.279546	-0.331028	0.525267	-0.218128	0.543991	1.39177	0.544881	-0.155245	-0.268573	-0.693691	0.0263	0.227188	0.583942	6
O95433	Activator of 90 kDa heat shock protein ATPase homolog 1 (AHA1) (p38)	-0.396745	NA	-0.613741	NA	0.194465	-0.00277264	0.138421	NA	0.124857	NA	1.44514	0.0990932	-0.204698	0.451879	0.143201	5
O14561	Acyl carrier protein, mitochondrial (ACP) (CI-SDAP) (NADH-ubiquinone oxidoreductase 9.6 kDa subunit)	1.09909	1.78283	0.22404	0.180784	-0.440068	-0.470229	0.831067	-0.0505771	-0.333153	0.294547	-0.323913	-0.458664	0.396075	-0.00678211	0.330953	6
Q6JQN1	Acyl-CoA dehydrogenase family member 10 (ACAD-10) (EC 1.3.99.-)	0.618802	-2.13055	0.506196	1.4784	-0.451623	0.801159	-1.85407	-3.58085	-1.01194	0.565012	-3.08485	0.235972	0.137064	-1.45512	0.0477009	6
Q9H845	Acyl-CoA dehydrogenase family member 9, mitochondrial (ACAD-9) (EC 1.3.99.-)	-0.69591	0.277033	0.757023	0.387252	-0.034707	0.641454	-2.5992	-1.0083	-1.43514	0.611267	-1.37655	-0.356181	0.222024	-1.02735	0.0152	6
Q96CM8	Acyl-CoA synthetase family member 2, mitochondrial (EC 6.2.1.-)	-0.929776	NA	1.11656	NA	-2.24551	0.235359	-0.66125	NA	-1.41035	NA	2.82672	-0.748505	-0.455839	0.00165357	0.635058	4
Q4G176	Acyl-CoA synthetase family member 3, mitochondrial (EC 6.2.1.-)	0.142871	NA	0.141302	0.950468	NA	0.928427	-0.66779	NA	-0.651926	0.731183	NA	-1.12567	0.540767	-0.42855	0.0589507	3
Q9H6R3	Acyl-CoA synthetase short-chain family member 3, mitochondrial (EC 6.2.1.1) (Acyl-CoA synthetase short-chain family member 3)	-2.01683	-1.283	1.16659	-0.51132	-0.0797677	-2.70397	0.309991	-0.286146	-0.989535	-0.636347	0.0455828	0.663663	-0.904718	-0.148798	0.190223	6
Q5T8D3	Acyl-CoA-binding domain-containing protein 5	0.23008	0.423309	-0.686243	NA	-0.162089	0.540622	-0.721254	-0.692898	0.645702	NA	-0.0475919	-0.34672	0.0691359	-0.232552	0.425277	6
P07108	Acyl-CoA-binding protein (ACBP) (Diazepam-binding inhibitor) (DBI) (Endozepine) (EP)	0.469157	0.205643	-0.850324	1.10447	1.04439	-0.663168	-1.62091	0.426318	-0.260843	0.716332	0.0713508	-0.911723	0.218362	-0.263246	0.307015	6
Q08AH1	Acyl-coenzyme A synthetase ACSM1, mitochondrial (EC 6.2.1.2) (Acyl-CoA synthetase medium-chain family member 1) (Butyrate--CoA ligase 1) (Butyryl-coenzyme A synthetase 1) (Lipoate-activating enzyme) (Middle-chain acyl-CoA synthetase 1)	1.27781	-0.245078	-0.0381396	-0.586969	-0.713829	0.222681	0.122209	-0.724445	-1.68432	0.393965	-2.46514	-1.49908	-0.0139214	-0.976134	0.0682641	5
Q53FZ2	Acyl-coenzyme A synthetase ACSM3, mitochondrial (EC 6.2.1.2) (Acyl-CoA synthetase medium-chain family member 3) (Butyrate--CoA ligase 3) (Butyryl-coenzyme A synthetase 3) (Middle-chain acyl-CoA synthetase 3) (Protein SA homolog)	-1.06712	-1.92363	0.579373	1.65682	-0.626558	-0.0029461	-0.524023	-1.06628	-2.17325	1.11096	-0.395967	-0.800023	-0.230678	-0.64143	0.49779	6
Q86TX2	Acyl-coenzyme A thioesterase 1 (Acyl-CoA thioesterase 1) (EC 3.1.2.2) (CTE-I) (CTE-Ib) (Inducible cytosolic acyl-coenzyme A thioester hydrolase) (Long chain acyl-CoA thioester hydrolase) (Long chain acyl-CoA hydrolase)	-0.899426	-1.00816	-1.14481	1.57454	-0.644217	0.127633	0.392317	-1.7575	-0.850845	-0.00125569	-1.33938	0.0440443	-0.332407	-0.585437	0.618668	6
Q8WXI4	Acyl-coenzyme A thioesterase 11 (Acyl-CoA thioesterase 11) (EC 3.1.2.-) (Acyl-CoA thioester hydrolase 11) (Adipose-associated thioesterase) (Brown fat-inducible thioesterase) (BFIT)	-0.578629	NA	-3.84305	0.610511	-0.0473831	-0.0891139	0.0413832	NA	-0.245591	0.818523	-0.819165	-0.0520272	-0.789533	-0.0513753	0.308738	5
Q9NPJ3	Acyl-coenzyme A thioesterase 13 (Acyl-CoA thioesterase 13) (EC 3.1.2.-) (Thioesterase superfamily member 2) [Cleaved into: Acyl-coenzyme A thioesterase 13, N-terminally processed]	0.764346	0.377957	-0.307144	-0.609949	1.31005	-0.221253	0.651959	-0.277342	-0.90736	-0.342982	-0.125683	-1.2114	0.219001	-0.368801	0.153165	6
Q9Y305	Acyl-coenzyme A thioesterase 9, mitochondrial (Acyl-CoA thioesterase 9) (EC 3.1.2.-) (Acyl-CoA thioester hydrolase 9)	0.417596	-0.586969	1.08651	-0.883662	-0.218833	0.682214	-1.24472	-0.668891	-1.16456	-0.509738	-0.154394	-1.01438	0.0828095	-0.792781	0.0291968	6
Q5T1C6	Acyl-coenzyme A thioesterase THEM4 (Acyl-CoA thioesterase THEM4) (EC 3.1.2.2) (Carboxyl-terminal modulator protein) (Thioesterase superfamily member 4)	-0.339509	2.09018	1.43776	NA	NA	-0.0725131	-0.984131	0.752577	0.190172	NA	NA	-0.841172	0.778978	-0.220638	0.13126	4
O75608	Acyl-protein thioesterase 1 (APT-1) (hAPT1) (EC 3.1.2.-) (Lysophospholipase 1) (Lysophospholipase I) (LPL-I) (LysoPLA I)	0.422879	-0.026881	0.464145	-0.29108	-0.301426	-0.514594	-0.679827	-1.52371	-0.847518	-0.164415	0.65306	-0.164076	-0.0411594	-0.454415	0.262255	6
P13798	Acylamino-acid-releasing enzyme (AARE) (EC 3.4.19.1) (Acyl-peptide hydrolase) (APH) (Acylaminoacyl-peptidase) (Oxidized protein hydrolase) (OPH)	-0.74241	0.000576963	0.134484	-0.585042	0.99458	-0.0718306	0.161436	1.05929	0.237441	-0.722277	-0.0866912	0.408712	-0.0449403	0.176318	0.543603	6
Q53H12	Acylglycerol kinase, mitochondrial (hAGK) (EC 2.7.1.107) (EC 2.7.1.94) (Multiple substrate lipid kinase) (HsMuLK) (MuLK) (Multi-substrate lipid kinase)	-0.0470254	-0.281088	0.484087	-0.756282	0.276318	0.400538	-0.726448	-0.173742	-0.771175	0.271306	-0.29511	-0.577789	0.0127578	-0.378826	0.209522	6
P07311	Acylphosphatase-1 (EC 3.6.1.7) (Acylphosphatase, erythrocyte isozyme) (Acylphosphatase, organ-common type isozyme) (Acylphosphate phosphohydrolase 1)	NA	-0.585215	-1.02113	-0.382645	NA	-0.302031	NA	0.207768	-1.02897	0.425459	NA	-0.973072	-0.572755	-0.342204	0.606821	5
P14621	Acylphosphatase-2 (EC 3.6.1.7) (Acylphosphatase, muscle type isozyme) (Acylphosphate phosphohydrolase 2)	1.0844	NA	0.286881	-0.336956	1.05617	-0.296102	0.670297	NA	0.00360224	-0.0766758	0.12499	2.94176	0.358879	0.732795	0.520714	6
Q6P587	Acylpyruvase FAHD1, mitochondrial (EC 3.7.1.5) (Fumarylacetoacetate hydrolase domain-containing protein 1) (FAH domain-containing protein 1) (Oxaloacetate decarboxylase) (OAA decarboxylase) (EC 4.1.1.3) (YisK-like protein)	-0.555672	-0.0851294	0.489543	0.124328	-0.714681	-1.15043	0.209391	1.49237	0.122871	-0.407919	0.911346	-0.849466	-0.315341	0.246432	0.189879	6
P46108	Adapter molecule crk (Proto-oncogene c-Crk) (p38)	0.255924	0.566279	-0.0718761	0.720541	0.030548	-0.44906	-0.713261	-0.566122	-0.368551	0.242816	-0.0138439	1.38714	0.175393	-0.00530331	0.627035	6
P07741	Adenine phosphoribosyltransferase (APRT) (EC 2.4.2.7)	0.0994972	-0.651292	-0.717453	-0.839441	0.00963382	-1.02803	0.508733	1.06399	1.08291	-1.40503	0.251083	0.280244	-0.521181	0.296987	0.0605126	6
P23526	Adenosylhomocysteinase (AdoHcyase) (EC 3.3.1.1) (S-adenosyl-L-homocysteine hydrolase)	-0.993637	-0.781851	0.256044	-0.532074	-0.552029	0.452279	-0.323931	-0.953607	-0.273674	-0.579491	0.428786	-0.162186	-0.358545	-0.310684	0.885939	6
Q96HN2	Adenosylhomocysteinase 3 (AdoHcyase 3) (EC 3.3.1.1) (IP(3)Rs binding protein released with IP(3) 2) (IRBIT2) (Long-IRBIT) (S-adenosyl-L-homocysteine hydrolase 3) (S-adenosylhomocysteine hydrolase-like protein 2)	-1.01465	0.225398	-0.647897	-0.685895	0.602552	0.489954	0.0651587	0.200504	-0.248005	-0.896496	-0.0880094	0.521654	-0.171756	-0.0741989	0.786811	6
P54819	Adenylate kinase 2, mitochondrial (AK 2) (EC 2.7.4.3) (ATP-AMP transphosphorylase 2) (ATP:AMP phosphotransferase) (Adenylate monophosphate kinase) [Cleaved into: Adenylate kinase 2, mitochondrial, N-terminally processed]	0.545771	-0.439774	-0.368644	0.174151	-0.484227	0.283566	-0.752534	-0.738289	-1.02691	0.75873	-0.794933	-0.425036	-0.048193	-0.496495	0.204153	6
P00568	Adenylate kinase isoenzyme 1 (AK 1) (EC 2.7.4.3) (EC 2.7.4.6) (ATP-AMP transphosphorylase 1) (ATP:AMP phosphotransferase) (Adenylate monophosphate kinase) (Myokinase)	0.359409	0.506703	0.012068	-0.150689	-0.66262	-0.158961	0.484705	0.269751	-0.0777108	0.23634	-0.71274	0.424277	-0.0156816	0.104104	0.692426	6
P30566	Adenylosuccinate lyase (ADSL) (ASL) (EC 4.3.2.2) (Adenylosuccinase) (ASase)	-0.142656	-0.347821	-0.104387	-0.58567	-0.244241	-0.278374	-0.796912	0.306729	0.188401	0.206393	0.915865	0.0447438	-0.283858	0.144203	0.160255	6
P30520	Adenylosuccinate synthetase isozyme 2 (AMPSase 2) (AdSS 2) (EC 6.3.4.4) (Adenylosuccinate synthetase, acidic isozyme) (Adenylosuccinate synthetase, liver isozyme) (L-type adenylosuccinate synthetase) (IMP--aspartate ligase 2)	-0.427906	NA	-1.1436	NA	-0.86074	-0.311685	-0.235399	NA	-0.465161	NA	0.041243	1.17696	-0.685982	0.129411	0.0865363	4
Q01518	Adenylyl cyclase-associated protein 1 (CAP 1)	-1.0909	0.442545	-0.1525	0.333538	-0.108301	0.571725	-1.38975	-0.917624	-0.492748	0.376179	0.234133	0.247806	-0.000647843	-0.323668	0.412018	6
Q8IZF2	Adhesion G protein-coupled receptor F5 (G-protein coupled receptor 116)	0.632734	NA	-2.28743	NA	1.01235	1.64182	-2.74691	NA	0.0946415	NA	-1.37	0.0953168	0.24987	-0.981738	0.184816	4
Q9HDC9	Adipocyte plasma membrane-associated protein (Protein BSCv)	0.0908534	-0.466776	-0.68022	-0.786273	0.679784	0.064331	-0.162202	0.317651	-0.395075	-0.541051	0.601316	0.201508	-0.18305	0.00369135	0.569999	6
Q15847	Adipogenesis regulatory factor (Adipogenesis factor rich in obesity) (Adipose most abundant gene transcript 2 protein) (Adipose-specific protein 2) (apM-2)	2.34227	0.202762	0.536252	NA	-0.0931556	0.0851527	0.355918	0.937947	-0.638254	NA	-0.44662	0.320427	0.614656	0.105884	0.314253	5
Q9BW91	ADP-ribose pyrophosphatase, mitochondrial (EC 3.6.1.13) (ADP-ribose diphosphatase) (ADP-ribose phosphohydrolase) (Adenosine diphosphoribose pyrophosphatase) (ADPR-PPase) (Nucleoside diphosphate-linked moiety X motif 9) (Nudix motif 9)	-0.264807	NA	1.32843	NA	-0.626781	0.555227	-0.627494	NA	0.0448837	NA	1.03386	0.249385	0.248018	0.17516	0.889504	4
P84077	ADP-ribosylation factor 1	0.534062	-0.798743	-0.337922	-0.552812	0.165944	-0.705594	0.312781	0.392207	0.0780633	-0.0837527	0.337768	0.442015	-0.282511	0.246514	0.0850472	6
P18085	ADP-ribosylation factor 4	0.205518	-1.49883	-0.255891	-0.897463	0.377512	-1.29396	1.2969	0.314986	0.461738	-0.613057	0.326882	-0.216837	-0.560519	0.261769	0.0589666	6
P84085	ADP-ribosylation factor 5	0.464145	-1.12806	-0.158703	-0.579124	0.198871	-1.05373	0.833497	0.452806	0.546759	-0.0524311	0.279887	-0.454605	-0.376101	0.267652	0.08031	6
P62330	ADP-ribosylation factor 6	0.698307	0.161049	-1.65485	-0.931756	0.0287106	-0.293536	0.761455	1.15445	-0.0187172	0.136979	0.496309	-0.014179	-0.332013	0.419383	0.0714807	6
P40616	ADP-ribosylation factor-like protein 1	0.898092	NA	0.384934	NA	-0.57906	-1.70665	0.341644	NA	0.960586	NA	0.454281	-1.33348	-0.250672	0.105758	0.588228	4
Q9NXU5	ADP-ribosylation factor-like protein 15 (ADP-ribosylation factor-related protein 2) (ARF-related protein 2)	NA	NA	0.483777	-0.343037	-0.56435	-0.787866	NA	NA	-0.615884	-0.639377	-0.254496	-0.921745	-0.302869	-0.607876	0.444276	4
P36404	ADP-ribosylation factor-like protein 2	0.0328061	NA	0.968349	NA	0.154583	-0.713616	0.151079	NA	-0.20573	NA	-0.780612	-0.959374	0.110531	-0.448659	0.232313	6
P36405	ADP-ribosylation factor-like protein 3	-0.268852	0.0885487	0.329181	-0.40656	-0.453024	-0.0779392	-0.53778	0.0497702	0.519341	-0.515089	-0.132467	-0.275751	-0.131441	-0.148663	0.950568	5
Q66PJ3	ADP-ribosylation factor-like protein 6-interacting protein 4 (ARL-6-interacting protein 4) (Aip-4) (HSP-975) (HSVI-binding protein) (SR-15) (SRp25) (SR-25) (Splicing factor SRrp37)	NA	-0.0272191	-0.852433	NA	-0.010178	-0.0101344	NA	-0.0534338	-0.456643	NA	0.920446	0.321004	-0.224991	0.182843	0.338305	4
Q96BM9	ADP-ribosylation factor-like protein 8A (ADP-ribosylation factor-like protein 10B) (Novel small G protein indispensable for equal chromosome segregation 2)	-0.635831	-0.968859	-1.41454	-1.82046	-0.109405	-1.39851	1.59612	0.743127	1.01992	-1.12942	0.70115	0.216734	-1.05793	0.524605	0.00218365	6
Q9NVJ2	ADP-ribosylation factor-like protein 8B (ADP-ribosylation factor-like protein 10C) (Novel small G protein indispensable for equal chromosome segregation 1)	-1.00222	0.0473988	-0.851964	-2.13245	0.0173518	-1.76092	1.79606	1.96721	1.48125	-1.5032	0.434028	-0.332462	-0.947135	0.640479	0.0160243	6
Q9UKK9	ADP-sugar pyrophosphatase (EC 3.6.1.13) (8-oxo-dGDP phosphatase) (EC 3.6.1.58) (Nuclear ATP-synthesis protein NUDIX5) (EC 2.7.7.96) (Nucleoside diphosphate-linked moiety X motif 5) (Nudix motif 5) (hNUDT5) (YSA1H)	-0.0889144	4.07562	0.00604663	0.92562	NA	NA	-0.159283	3.53232	-0.0687405	-0.210713	NA	NA	1.22959	0.773395	0.667644	5
P12235	ADP/ATP translocase 1 (ADP,ATP carrier protein 1) (ADP,ATP carrier protein, heart/skeletal muscle isoform T1) (Adenine nucleotide translocator 1) (ANT 1) (Solute carrier family 25 member 4)	-0.0612851	-1.26847	0.430392	-1.09712	-0.232786	0.0647449	-0.378307	-0.593289	-0.2446	-0.236962	0.524164	-0.0998964	-0.360753	-0.171482	0.582182	6
P05141	ADP/ATP translocase 2 (ADP,ATP carrier protein 2) (ADP,ATP carrier protein, fibroblast isoform) (Adenine nucleotide translocator 2) (ANT 2) (Solute carrier family 25 member 5) [Cleaved into: ADP/ATP translocase 2, N-terminally processed]	0.0416635	-1.19757	0.634407	-1.5927	-0.131424	-0.0320051	-0.331609	-1.06927	0.219835	-0.364441	0.3744	0.383829	-0.379604	-0.131209	0.54486	6
P12236	ADP/ATP translocase 3 (ADP,ATP carrier protein 3) (ADP,ATP carrier protein, isoform T2) (ANT 2) (Adenine nucleotide translocator 3) (ANT 3) (Solute carrier family 25 member 6) [Cleaved into: ADP/ATP translocase 3, N-terminally processed]	-0.239668	-0.985788	0.438719	-0.696845	-0.021204	-0.0505472	-0.478286	-0.261621	-0.311936	0.243791	0.492725	-0.225784	-0.259222	-0.0901853	0.58423	6
Q9Y6U3	Adseverin (Scinderin)	-1.46598	-0.965812	-0.320955	-1.31251	-0.144409	-1.10033	0.0777899	0.937947	0.419539	-1.79366	0.806448	0.94028	-0.884999	0.231391	0.0246786	6
Q9Y4W6	AFG3-like protein 2 (EC 3.4.24.-) (Paraplegin-like protein)	-1.46781	-0.320126	0.487281	-0.0423825	-0.926701	0.686344	-1.20876	-1.08012	-0.701928	-0.194295	-0.951875	0.285698	-0.2639	-0.64188	0.35862	6
O43488	Aflatoxin B1 aldehyde reductase member 2 (EC 1.1.1.n11) (AFB1 aldehyde reductase 1) (AFB1-AR 1) (Aldoketoreductase 7) (Succinic semialdehyde reductase) (SSA reductase)	0.373509	-0.7556	-0.466178	0.803806	-0.871231	0.240864	-0.689008	-0.850793	-0.945749	1.2649	-0.484106	-0.708585	-0.112472	-0.402224	0.498617	6
O95154	Aflatoxin B1 aldehyde reductase member 3 (EC 1.-.-.-) (AFB1 aldehyde reductase 2) (AFB1-AR 2)	-1.41504	-0.481969	-0.878268	0.890563	-1.45206	-2.41796	-1.66983	-1.60161	-3.43042	1.99027	1.25078	-0.175045	-0.959122	-0.605976	0.664489	6
O00468	Agrin [Cleaved into: Agrin N-terminal 110 kDa subunit; Agrin C-terminal 110 kDa subunit; Agrin C-terminal 90 kDa fragment (C90); Agrin C-terminal 22 kDa fragment (C22)]	0.401412	0.558855	-0.653491	0.840846	-0.213002	0.255924	0.67229	-0.973696	-0.273064	0.160791	-0.749329	-0.575271	0.198424	-0.289713	0.181705	6
O00170	AH receptor-interacting protein (AIP) (Aryl-hydrocarbon receptor-interacting protein) (HBV X-associated protein 2) (XAP-2) (Immunophilin homolog ARA9)	-0.665958	-0.732596	0.877273	0.000865357	-0.45038	-0.420511	-0.0392511	-0.447702	0.161952	-0.575099	-0.272141	-0.496896	-0.231884	-0.278189	0.883274	6
P49588	Alanine--tRNA ligase, cytoplasmic (EC 6.1.1.7) (Alanyl-tRNA synthetase) (AlaRS) (Renal carcinoma antigen NY-REN-42)	-0.870044	-0.653196	0.292546	-0.0828203	-0.260757	0.0401209	-0.548712	-0.255546	0.0265876	0.0219061	0.724476	0.348346	-0.255692	0.0528428	0.320328	6
Q5JTZ9	Alanine--tRNA ligase, mitochondrial (EC 6.1.1.7) (Alanyl-tRNA synthetase) (AlaRS)	-0.235178	NA	0.292075	0.0413832	-0.433526	0.909504	-0.492505	NA	-2.249	-0.354298	-1.08804	-0.316438	0.114852	-0.900056	0.0323495	6
P14550	Alcohol dehydrogenase [NADP(+)] (EC 1.1.1.2) (Aldehyde reductase) (Aldo-keto reductase family 1 member A1)	-0.444459	0.14091	-0.352879	0.499476	-0.787842	0.24062	-0.0457441	0.0207689	-0.284563	0.419647	-0.0545122	-0.0704362	-0.117362	-0.00247339	0.688823	6
P00325	Alcohol dehydrogenase 1B (EC 1.1.1.1) (Alcohol dehydrogenase subunit beta)	-0.548016	-1.59614	-1.24845	-1.4835	-1.27237	-2.49647	-1.40874	-0.907549	-3.0131	-0.832514	3.40245	-2.58087	-1.44082	-0.890055	0.510356	6
P00326	Alcohol dehydrogenase 1C (EC 1.1.1.1) (Alcohol dehydrogenase subunit gamma)	-3.48861	NA	-0.433526	-2.57759	0.247077	NA	-0.949422	0.40806	-1.71052	-2.18338	3.2944	NA	-1.56316	-0.228171	0.235984	6
P08319	Alcohol dehydrogenase 4 (EC 1.1.1.1) (Alcohol dehydrogenase class II pi chain)	-2.07741	-1.66219	-3.12784	-3.40813	-0.68404	-1.9086	-2.79456	-1.31707	-1.91305	-1.70661	3.16664	0.237441	-2.1447	-0.721201	0.10175	6
P11766	Alcohol dehydrogenase class-3 (EC 1.1.1.1) (Alcohol dehydrogenase 5) (Alcohol dehydrogenase class chi chain) (Alcohol dehydrogenase class-III) (Glutathione-dependent formaldehyde dehydrogenase) (FALDH) (FDH) (GSH-FDH) (EC 1.1.1.-) (S-(hydroxymethyl)glutathione dehydrogenase) (EC 1.1.1.284)	-1.46853	-0.506906	-0.453715	0.59474	-0.189269	-0.605793	0.266757	0.129085	-0.763318	0.384823	0.931456	0.131194	-0.438246	0.18	0.106279	6
Q8IZ83	Aldehyde dehydrogenase family 16 member A1	-0.232498	1.65627	0.787182	NA	0.428786	-0.151506	-0.137949	-0.592745	0.625645	NA	0.624522	-0.825312	0.497646	-0.0611681	0.22605	5
P30837	Aldehyde dehydrogenase X, mitochondrial (EC 1.2.1.3) (Aldehyde dehydrogenase 5) (Aldehyde dehydrogenase family 1 member B1)	-2.28652	-1.59074	0.733441	1.18555	-1.85522	-0.0234457	-0.570079	-2.22857	-2.17046	1.44398	-2.87906	-0.815605	-0.63949	-1.2033	0.461332	6
P05091	Aldehyde dehydrogenase, mitochondrial (EC 1.2.1.3) (ALDH class 2) (ALDH-E2) (ALDHI)	-1.20943	-1.09647	0.609566	0.719753	-2.68307	0.156785	-2.29605	-0.267219	-3.30173	0.945008	-4.3302	0.673014	-0.58381	-1.42953	0.350999	6
Q96C23	Aldose 1-epimerase (EC 5.1.3.3) (Galactose mutarotase)	-1.22952	-1.28655	-2.00596	0.055751	0.430285	-1.23023	0.815739	0.0684645	0.778461	-0.137219	0.269991	1.30018	-0.877703	0.515936	0.00441144	6
P15121	Aldose reductase (AR) (EC 1.1.1.21) (Aldehyde reductase) (Aldo-keto reductase family 1 member B1)	-1.17361	-0.822937	0.914105	-0.375946	-0.297981	-0.337649	0.622837	0.371503	-0.121691	-0.205963	-0.567468	-1.00903	-0.349003	-0.151635	0.60783	6
O00116	Alkyldihydroxyacetonephosphate synthase, peroxisomal (Alkyl-DHAP synthase) (EC 2.5.1.26) (Aging-associated gene 5 protein) (Alkylglycerone-phosphate synthase)	NA	NA	0.345737	-0.849674	-0.635741	0.643487	NA	NA	-0.500279	-0.902551	-0.141892	0.19497	-0.124048	-0.337438	0.641061	4
Q9BQI0	Allograft inflammatory factor 1-like (Ionized calcium-binding adapter molecule 2)	-1.36435	NA	-0.895905	2.16922	-1.78468	-2.17893	-2.61493	NA	0.0251706	1.54097	-0.144106	-0.0350026	-0.810928	-0.24558	0.512602	5
P02763	Alpha-1-acid glycoprotein 1 (AGP 1) (Orosomucoid-1) (OMD 1)	0.97306	1.17741	-1.27282	-0.32182	-0.716766	-1.21374	2.79019	0.386811	0.560128	0.181802	-1.90752	-0.941891	-0.229113	0.178253	0.553768	6
P19652	Alpha-1-acid glycoprotein 2 (AGP 2) (Orosomucoid-2) (OMD 2)	1.53784	2.27855	-0.727666	NA	0.83212	-1.14025	1.75446	1.82277	0.398022	NA	1.2097	-0.772629	0.556119	0.882465	0.642045	5
P01011	Alpha-1-antichymotrypsin (ACT) (Cell growth-inhibiting gene 24/25 protein) (Serpin A3) [Cleaved into: Alpha-1-antichymotrypsin His-Pro-less]	-0.718284	-0.147202	-1.30337	-1.30269	-0.642414	-1.97234	1.54468	0.674189	-0.130129	-1.20457	0.831553	0.450908	-1.01438	0.361107	0.00652862	6
P01009	Alpha-1-antitrypsin (Alpha-1 protease inhibitor) (Alpha-1-antiproteinase) (Serpin A1) [Cleaved into: Short peptide from AAT (SPAAT)]	-0.21969	1.0049	-0.311309	0.413702	0.552377	-0.142369	0.535157	-0.0816901	0.0204844	-0.350578	-0.10019	-0.075292	0.216268	-0.00868473	0.457117	6
Q9H553	Alpha-1,3/1,6-mannosyltransferase ALG2 (EC 2.4.1.132) (EC 2.4.1.257) (Asparagine-linked glycosylation protein 2 homolog) (GDP-Man:Man(1)GlcNAc(2)-PP-Dol alpha-1,3-mannosyltransferase) (GDP-Man:Man(1)GlcNAc(2)-PP-dolichol mannosyltransferase) (GDP-Man:Man(2)GlcNAc(2)-PP-Dol alpha-1,6-mannosyltransferase)	-1.38142	NA	-0.635719	NA	-0.0865074	-0.406197	0.0746424	NA	0.010923	NA	-0.166891	0.336055	-0.627462	0.0636822	0.0945787	4
P04217	Alpha-1B-glycoprotein (Alpha-1-B glycoprotein)	-0.0288519	1.46686	-0.554697	0.341644	0.417596	0.155879	0.110764	-0.116645	-0.635966	-0.0578421	-1.91801	-0.283668	0.299739	-0.48356	0.0674992	6
P08697	Alpha-2-antiplasmin (Alpha-2-AP) (Alpha-2-plasmin inhibitor) (Alpha-2-PI) (Serpin F2)	1.05012	1.38056	-0.312975	0.827494	-0.0527004	-0.920216	1.56164	0.649202	-0.776429	-0.145334	-2.59702	-1.47401	0.328714	-0.463658	0.218507	5
P02765	Alpha-2-HS-glycoprotein (Alpha-2-Z-globulin) (Ba-alpha-2-glycoprotein) (Fetuin-A) [Cleaved into: Alpha-2-HS-glycoprotein chain A; Alpha-2-HS-glycoprotein chain B]	0.816231	4.36632	-0.517007	0.757194	0.63914	-0.750615	1.40545	-0.680174	-0.585063	0.0540844	-1.32178	-1.12215	0.885211	-0.374939	0.103413	6
P01023	Alpha-2-macroglobulin (Alpha-2-M) (C3 and PZP-like alpha-2-macroglobulin domain-containing protein 5)	-1.62794	-0.567062	-0.280545	0.427284	-1.09311	-0.229991	-0.810865	-1.11229	-0.0211747	1.21487	-0.70383	-0.444635	-0.561894	-0.312987	0.567181	6
P12814	Alpha-actinin-1 (Alpha-actinin cytoskeletal isoform) (F-actin cross-linking protein) (Non-muscle alpha-actinin-1)	-0.340331	NA	0.332966	NA	-1.56	0.680774	-0.43571	NA	-0.401825	NA	-0.974688	-0.169891	-0.221649	-0.495528	0.590111	4
O43707	Alpha-actinin-4 (Non-muscle alpha-actinin 4)	-0.998068	0.466027	0.514299	0.239276	-0.603446	0.422556	-0.938569	-0.90123	-0.453577	-0.238664	-0.336519	0.265317	0.00677392	-0.433874	0.21383	6
P35611	Alpha-adducin (Erythrocyte adducin subunit alpha)	-0.0431256	-0.0495614	0.0957219	-0.184802	-1.24195	0.823912	-0.679573	-1.37258	-0.215044	-0.701201	-0.228943	0.58938	-0.0999679	-0.43466	0.390602	6
P49419	Alpha-aminoadipic semialdehyde dehydrogenase (Alpha-AASA dehydrogenase) (EC 1.2.1.31) (Aldehyde dehydrogenase family 7 member A1) (EC 1.2.1.3) (Antiquitin-1) (Betaine aldehyde dehydrogenase) (EC 1.2.1.8) (Delta1-piperideine-6-carboxylate dehydrogenase) (P6c dehydrogenase)	-0.845935	-0.770191	0.733354	-0.419391	-0.132958	0.457121	-1.85001	-0.0951884	-0.654672	-0.339491	-0.945527	0.208018	-0.163	-0.612812	0.266548	6
P61163	Alpha-centractin (Centractin) (ARP1) (Actin-RPV) (Centrosome-associated actin homolog)	-0.0246927	NA	0.623867	-0.366932	-0.916399	0.0963968	-0.314894	NA	-0.362547	0.185232	-0.382927	-0.138902	-0.117552	-0.202808	0.802743	6
P02511	Alpha-crystallin B chain (Alpha(B)-crystallin) (Heat shock protein beta-5) (HspB5) (Renal carcinoma antigen NY-REN-27) (Rosenthal fiber component)	-2.2707	-4.29696	2.04803	-2.09302	-5.27191	-4.22961	0.742524	-0.514161	1.16491	-3.20876	-1.37846	-2.3309	-2.68569	-0.920807	0.118515	6
O43768	Alpha-endosulfine (ARPP-19e)	0.69207	0.959177	-0.39627	0.534062	-0.831589	-0.104449	-0.708656	-0.628207	-0.0902192	-0.487136	0.130667	0.605874	0.142167	-0.19628	0.361239	6
P06733	Alpha-enolase (EC 4.2.1.11) (2-phospho-D-glycerate hydro-lyase) (C-myc promoter-binding protein) (Enolase 1) (MBP-1) (MPB-1) (Non-neural enolase) (NNE) (Phosphopyruvate hydratase) (Plasminogen-binding protein)	-0.345803	-1.38737	-0.675673	0.424277	-0.546372	0.0676387	-0.494841	-0.239532	-0.395416	0.279055	0.368489	0.599508	-0.410551	0.0195439	0.220813	6
P06280	Alpha-galactosidase A (EC 3.2.1.22) (Alpha-D-galactosidase A) (Alpha-D-galactoside galactohydrolase) (Melibiase) (Agalsidase)	0.181675	NA	-1.02456	NA	0.890408	-0.570743	-0.659404	NA	-0.960019	NA	1.13724	-0.562666	-0.130805	-0.261212	0.820146	4
P35475	Alpha-L-iduronidase (EC 3.2.1.76)	NA	0.390668	0.460271	0.678613	-1.09542	-0.958084	NA	0.585732	1.65613	-0.38694	-1.22476	-0.479553	-0.104791	0.0301228	0.810805	4
Q16706	Alpha-mannosidase 2 (EC 3.2.1.114) (Golgi alpha-mannosidase II) (AMan II) (Man II) (Mannosidase alpha class 2A member 1) (Mannosyl-oligosaccharide 1,3-1,6-alpha-mannosidase)	0.379843	-1.17082	0.206268	0.343578	3.7721	1.06578	-0.573682	-0.922866	0.130931	0.410775	2.96534	-0.24489	0.766125	0.294268	0.537822	6
Q9NTJ4	Alpha-mannosidase 2C1 (EC 3.2.1.24) (Alpha mannosidase 6A8B) (Alpha-D-mannoside mannohydrolase) (Mannosidase alpha class 2C member 1)	1.86116	1.04439	1.00159	NA	NA	0.111966	-0.31847	1.07224	0.962142	NA	NA	0.496616	1.00478	0.553133	0.355348	5
Q9UHK6	Alpha-methylacyl-CoA racemase (EC 5.1.99.4) (2-methylacyl-CoA racemase)	-1.4536	0.184217	0.76137	NA	-1.76038	-2.47305	2.13734	-0.789337	0.181293	NA	-2.37819	-0.57293	-0.948288	-0.284366	0.415361	6
P17050	Alpha-N-acetylgalactosaminidase (EC 3.2.1.49) (Alpha-galactosidase B)	0.428357	1.14971	-0.922401	-0.452136	-1.94747	-1.91653	-0.271305	0.472592	1.73479	-0.490598	1.17294	-0.815072	-0.610079	0.300556	0.134062	6
P54802	Alpha-N-acetylglucosaminidase (EC 3.2.1.50) (N-acetyl-alpha-glucosaminidase) (NAG) [Cleaved into: Alpha-N-acetylglucosaminidase 82 kDa form; Alpha-N-acetylglucosaminidase 77 kDa form]	0.420294	0.247198	-2.55047	-1.01386	-1.25085	-0.607924	0.503654	1.41954	1.90173	-0.682187	-0.156129	0.500802	-0.792601	0.581234	0.0201472	6
Q9NVD7	Alpha-parvin (Actopaxin) (CH-ILKBP) (Calponin-like integrin-linked kinase-binding protein) (Matrix-remodeling-associated protein 2)	-0.214608	NA	0.518938	NA	-0.584652	0.144569	0.00518438	NA	-0.709694	NA	-0.358546	-0.533806	-0.0339386	-0.399215	0.348159	4
P54920	Alpha-soluble NSF attachment protein (SNAP-alpha) (N-ethylmaleimide-sensitive factor attachment protein alpha)	-1.19456	-0.472569	-0.14108	-0.394259	-0.75013	-0.381442	-0.257528	0.198746	0.49968	-0.602942	0.69724	0.455649	-0.555673	0.165141	0.0293559	6
P37840	Alpha-synuclein (Non-A beta component of AD amyloid) (Non-A4 component of amyloid precursor) (NACP)	0.377846	NA	0.524966	1.11683	-1.02765	-0.244275	-0.763587	NA	-1.40278	-1.71847	-1.1457	0.482745	0.149544	-0.909559	0.0479946	5
P21397	Amine oxidase [flavin-containing] A (EC 1.4.3.4) (Monoamine oxidase type A) (MAO-A)	0.0142124	-2.02485	-0.284036	-0.628653	-0.496672	0.761115	-1.60095	0.919836	-0.0147328	-0.182475	0.815657	0.0698396	-0.443148	0.00119598	0.370042	6
P27338	Amine oxidase [flavin-containing] B (EC 1.4.3.4) (Monoamine oxidase type B) (MAO-B)	-0.84783	-3.99454	0.587845	0.970191	-1.4376	-3.53664	-2.82562	-1.96894	-2.39608	1.50883	1.69377	-4.58977	-1.37643	-1.42964	0.962088	6
Q12904	Aminoacyl tRNA synthase complex-interacting multifunctional protein 1 (Multisynthase complex auxiliary component p43) [Cleaved into: Endothelial monocyte-activating polypeptide 2 (EMAP-2) (Endothelial monocyte-activating polypeptide II) (EMAP-II) (Small inducible cytokine subfamily E member 1)]	0.135535	-0.346958	-0.118805	NA	-0.293235	0.220825	0.0966667	-0.667401	-0.351424	NA	-0.00482667	0.191815	-0.0805277	-0.147034	0.826442	5
Q13155	Aminoacyl tRNA synthase complex-interacting multifunctional protein 2 (Multisynthase complex auxiliary component p38) (Protein JTV-1)	0.161694	-0.689032	0.349592	-0.0995254	-0.278636	0.272262	0.0518593	-0.927661	0.278104	-1.00636	-0.111508	0.475604	-0.0472742	-0.206661	0.63287	5
Q03154	Aminoacylase-1 (ACY-1) (EC 3.5.1.14) (N-acyl-L-amino-acid amidohydrolase)	-0.617034	-0.452392	0.232906	0.40021	0.713344	-0.83828	0.285698	0.62966	0.975557	0.510152	-0.726663	-0.228655	-0.093541	0.240958	0.373123	6
P48728	Aminomethyltransferase, mitochondrial (EC 2.1.2.10) (Glycine cleavage system T protein) (GCVT)	-0.379095	0.0024505	0.69073	-0.897947	-0.792107	0.377957	-0.906548	2.26775	-1.88129	-0.548586	-0.633211	-0.46945	-0.166335	-0.361891	0.728153	6
Q9H4A4	Aminopeptidase B (AP-B) (EC 3.4.11.6) (Arginine aminopeptidase) (Arginyl aminopeptidase)	0.0409625	0.407298	-0.59281	0.528871	-0.852146	0.272382	0.675364	1.07793	-0.389905	0.502942	0.0768327	1.46963	-0.0325738	0.568798	0.11841	6
Q01432	AMP deaminase 3 (EC 3.5.4.6) (AMP deaminase isoform E) (Erythrocyte AMP deaminase)	-2.16172	2.30396	1.45618	NA	0.0619835	0.631803	-0.439422	1.87204	-0.601956	NA	-0.675558	-1.14672	0.45844	-0.198324	0.406944	5
P01019	Angiotensinogen (Serpin A8) [Cleaved into: Angiotensin-1 (Angiotensin 1-10) (Angiotensin I) (Ang I); Angiotensin-2 (Angiotensin 1-8) (Angiotensin II) (Ang II); Angiotensin-3 (Angiotensin 2-8) (Angiotensin III) (Ang III) (Des-Asp[1]-angiotensin II); Angiotensin-4 (Angiotensin 3-8) (Angiotensin IV) (Ang IV); Angiotensin 1-9; Angiotensin 1-7; Angiotensin 1-5; Angiotensin 1-4]	0.603217	0.986884	-0.680428	1.2047	0.521051	-0.462217	0.378512	-0.155116	-0.589615	0.786847	-1.64756	-2.7668	0.362202	-0.665622	0.0835607	6
Q8IZ07	Ankyrin repeat domain-containing protein 13A (Protein KE03)	-2.00601	-1.85116	-0.974064	NA	-0.44605	-0.604126	0.0784732	-0.663945	-1.0192	NA	0.778797	1.88323	-1.17628	0.211471	0.023505	5
O75179	Ankyrin repeat domain-containing protein 17 (Gene trap ankyrin repeat protein) (Serologically defined breast cancer antigen NY-BR-16)	0.609282	-0.955452	-2.5107	-0.974659	0.962956	-0.634016	0.949273	-1.37366	0.111165	-1.14535	0.680144	0.165944	-0.583766	-0.102081	0.407962	4
Q9UPS8	Ankyrin repeat domain-containing protein 26	1.9828	0.319155	-1.14089	NA	-2.37625	NA	0.219711	-0.567853	-1.71009	NA	-9.547	NA	-0.303794	-2.90131	0.181295	4
Q12955	Ankyrin-3 (ANK-3) (Ankyrin-G)	0.323774	-0.636481	0.188528	-0.752291	0.637657	0.0409625	-1.32092	-0.415769	0.613343	-0.528823	0.854155	-0.74118	-0.0329754	-0.256532	0.580774	6
P04083	Annexin A1 (Annexin I) (Annexin-1) (Calpactin II) (Calpactin-2) (Chromobindin-9) (Lipocortin I) (Phospholipase A2 inhibitory protein) (p35)	-1.61109	-0.740095	1.81836	-1.64093	-1.71914	-1.28796	0.985063	-1.02491	-0.57482	-1.83259	-0.547383	-1.8744	-0.863476	-0.811508	0.933512	6
P50995	Annexin A11 (56 kDa autoantigen) (Annexin XI) (Annexin-11) (Calcyclin-associated annexin 50) (CAP-50)	0.190678	0.531968	0.13829	-0.32357	-1.21421	0.149259	0.264236	0.267596	0.393197	-0.176854	-0.31371	0.625177	-0.0879302	0.176607	0.422175	6
P07355	Annexin A2 (Annexin II) (Annexin-2) (Calpactin I heavy chain) (Calpactin-1 heavy chain) (Chromobindin-8) (Lipocortin II) (Placental anticoagulant protein IV) (PAP-IV) (Protein I) (p36)	-1.63603	-0.669327	-0.113333	-1.21411	-0.164432	-1.14184	0.386149	0.757279	0.839637	-0.852068	0.528071	0.621993	-0.823179	0.380177	0.00466692	6
P12429	Annexin A3 (35-alpha calcimedin) (Annexin III) (Annexin-3) (Inositol 1,2-cyclic phosphate 2-phosphohydrolase) (Lipocortin III) (Placental anticoagulant protein III) (PAP-III)	-0.963813	-1.15766	0.965766	-0.605969	-1.38564	-2.00897	2.00393	1.47264	0.216238	0.723864	-1.04534	-0.103968	-0.859381	0.54456	0.0204549	6
P09525	Annexin A4 (35-beta calcimedin) (Annexin IV) (Annexin-4) (Carbohydrate-binding protein p33/p41) (Chromobindin-4) (Endonexin I) (Lipocortin IV) (P32.5) (PP4-X) (Placental anticoagulant protein II) (PAP-II) (Protein II)	0.381062	-0.293713	0.0489336	-0.954333	0.339479	0.386921	-0.262088	0.156138	-0.671278	-0.89714	-0.250406	0.643579	-0.015275	-0.213533	0.563137	6
P08758	Annexin A5 (Anchorin CII) (Annexin V) (Annexin-5) (Calphobindin I) (CBP-I) (Endonexin II) (Lipocortin V) (Placental anticoagulant protein 4) (PP4) (Placental anticoagulant protein I) (PAP-I) (Thromboplastin inhibitor) (Vascular anticoagulant-alpha) (VAC-alpha)	-0.179858	0.195348	-0.0307813	0.618802	-0.433331	-0.736028	-0.323227	0.99139	0.000721167	0.536849	-0.510498	-0.143962	-0.094308	0.0918787	0.57852	6
P08133	Annexin A6 (67 kDa calelectrin) (Annexin VI) (Annexin-6) (Calphobindin-II) (CPB-II) (Chromobindin-20) (Lipocortin VI) (Protein III) (p68) (p70)	-1.09453	-0.264027	-0.238783	0.984188	-1.06019	0.0017302	0.0140696	-0.425191	-0.615596	0.88323	0.469469	-0.988104	-0.278601	-0.110354	0.68609	6
P20073	Annexin A7 (Annexin VII) (Annexin-7) (Synexin)	0.187134	-0.0227127	0.487075	-0.226713	-1.07391	0.197488	-0.0542725	0.523361	0.171591	-0.262279	-0.398418	-0.148433	-0.075273	-0.0280749	0.878395	6
P01008	Antithrombin-III (ATIII) (Serpin C1)	0.0413832	0.345396	-0.281702	-0.109188	1.07087	-0.818147	0.896311	0.853756	0.0150693	0.126312	-0.337758	-0.428896	0.0414356	0.187466	0.68864	6
Q10567	AP-1 complex subunit beta-1 (Adaptor protein complex AP-1 subunit beta-1) (Adaptor-related protein complex 1 subunit beta-1) (Beta-1-adaptin) (Beta-adaptin 1) (Clathrin assembly protein complex 1 beta large chain) (Golgi adaptor HA1/AP1 adaptin beta subunit)	-0.362844	-0.532157	-0.307734	-0.522115	-0.506701	-0.202506	-0.865674	-0.682626	-0.185146	-0.44387	0.329296	0.675455	-0.405676	-0.195428	0.490431	6
O43747	AP-1 complex subunit gamma-1 (Adaptor protein complex AP-1 subunit gamma-1) (Adaptor-related protein complex 1 subunit gamma-1) (Clathrin assembly protein complex 1 gamma-1 large chain) (Gamma1-adaptin) (Golgi adaptor HA1/AP1 adaptin subunit gamma-1)	-0.339272	0.543496	0.00906047	-0.244565	-0.710354	0.0747794	0.0939658	4.01569	-0.195814	-0.219304	0.350384	0.904503	-0.111143	0.824905	0.137475	6
O75843	AP-1 complex subunit gamma-like 2 (Gamma2-adaptin) (G2ad)	-0.569436	NA	-0.585453	NA	0.548239	-0.73983	-0.621111	NA	0.0169241	NA	0.336512	0.941257	-0.33662	0.168395	0.284111	4
Q9BXS5	AP-1 complex subunit mu-1 (AP-mu chain family member mu1A) (Adaptor protein complex AP-1 subunit mu-1) (Adaptor-related protein complex 1 subunit mu-1) (Clathrin assembly protein complex 1 mu-1 medium chain 1) (Clathrin coat assembly protein AP47) (Clathrin coat-associated protein AP47) (Golgi adaptor HA1/AP1 adaptin mu-1 subunit) (Mu-adaptin 1) (Mu1A-adaptin)	-0.963363	0.451119	0.509747	-0.595729	-0.0492927	-0.187707	-0.217877	0.774671	-0.762779	0.119954	0.394295	-0.221943	-0.139204	0.0143868	0.658269	6
Q9Y6Q5	AP-1 complex subunit mu-2 (AP-mu chain family member mu1B) (Adaptor protein complex AP-1 subunit mu-2) (Adaptor-related protein complex 1 subunit mu-2) (Clathrin assembly protein complex 1 mu-2 medium chain 2) (Golgi adaptor HA1/AP1 adaptin mu-2 subunit) (Mu-adaptin 2) (Mu1B-adaptin)	-2.2105	NA	-3.20051	NA	0.82489	-2.09185	0.208517	NA	0.274053	NA	0.415759	1.26987	-1.66949	0.54205	0.0115803	4
P61966	AP-1 complex subunit sigma-1A (Adaptor protein complex AP-1 subunit sigma-1A) (Adaptor-related protein complex 1 subunit sigma-1A) (Clathrin assembly protein complex 1 sigma-1A small chain) (Clathrin coat assembly protein AP19) (Golgi adaptor HA1/AP1 adaptin sigma-1A subunit) (HA1 19 kDa subunit) (Sigma 1a subunit of AP-1 clathrin) (Sigma-adaptin 1A) (Sigma1A-adaptin)	-0.494048	-0.860216	-0.387185	-0.122224	-0.212986	-0.720517	0.0427844	0.969749	0.767316	-0.252535	0.236462	0.381283	-0.466196	0.35751	0.0102201	6
O95782	AP-2 complex subunit alpha-1 (100 kDa coated vesicle protein A) (Adaptor protein complex AP-2 subunit alpha-1) (Adaptor-related protein complex 2 subunit alpha-1) (Alpha-adaptin A) (Alpha1-adaptin) (Clathrin assembly protein complex 2 alpha-A large chain) (Plasma membrane adaptor HA2/AP2 adaptin alpha A subunit)	-0.789836	-1.06585	0.917241	NA	0.208642	0.685895	-1.6407	-1.61162	-0.440146	NA	-0.737495	0.495183	-0.00878216	-0.786957	0.148882	5
O94973	AP-2 complex subunit alpha-2 (100 kDa coated vesicle protein C) (Adaptor protein complex AP-2 subunit alpha-2) (Adaptor-related protein complex 2 subunit alpha-2) (Alpha-adaptin C) (Alpha2-adaptin) (Clathrin assembly protein complex 2 alpha-C large chain) (Huntingtin yeast partner J) (Huntingtin-interacting protein 9) (HIP-9) (Huntingtin-interacting protein J) (Plasma membrane adaptor HA2/AP2 ada…	-1.11823	-1.11769	-0.409163	0.325502	-0.378007	0.326307	-0.357492	-0.288681	-0.875831	0.388245	0.54666	0.448584	-0.395213	-0.023086	0.316579	6
P63010	AP-2 complex subunit beta (AP105B) (Adaptor protein complex AP-2 subunit beta) (Adaptor-related protein complex 2 subunit beta) (Beta-2-adaptin) (Beta-adaptin) (Clathrin assembly protein complex 2 beta large chain) (Plasma membrane adaptor HA2/AP2 adaptin beta subunit)	-0.440009	-0.575465	0.0391384	0.168642	-0.342378	0.177982	-0.70282	-0.703877	-0.759356	0.194844	-0.739011	0.345283	-0.162015	-0.394156	0.447676	6
Q96CW1	AP-2 complex subunit mu (AP-2 mu chain) (Adaptin-mu2) (Adaptor protein complex AP-2 subunit mu) (Adaptor-related protein complex 2 subunit mu) (Clathrin assembly protein complex 2 mu medium chain) (Clathrin coat assembly protein AP50) (Clathrin coat-associated protein AP50) (HA2 50 kDa subunit) (Plasma membrane adaptor AP-2 50 kDa protein)	-0.776553	-1.38191	-0.150801	-0.138219	-0.590158	-0.160895	-0.179335	-0.569137	-0.303009	0.542209	0.212134	0.571822	-0.53309	0.0457806	0.0847349	6
P53680	AP-2 complex subunit sigma (Adaptor protein complex AP-2 subunit sigma) (Adaptor-related protein complex 2 subunit sigma) (Clathrin assembly protein 2 sigma small chain) (Clathrin coat assembly protein AP17) (Clathrin coat-associated protein AP17) (HA2 17 kDa subunit) (Plasma membrane adaptor AP-2 17 kDa protein) (Sigma2-adaptin)	0.322851	-0.0834622	-0.34529	0.0159257	0.572017	-0.443477	-0.321243	0.867422	0.187134	0.102322	0.887603	0.184471	0.00642737	0.317952	0.311202	5
O00203	AP-3 complex subunit beta-1 (Adaptor protein complex AP-3 subunit beta-1) (Adaptor-related protein complex 3 subunit beta-1) (Beta-3A-adaptin) (Clathrin assembly protein complex 3 beta-1 large chain)	-0.12658	-0.0310761	-0.0841808	NA	0.477574	-0.245472	0.809826	1.46373	-0.201045	NA	0.765874	0.152897	-0.00194707	0.598256	0.113683	5
O14617	AP-3 complex subunit delta-1 (AP-3 complex subunit delta) (Adaptor-related protein complex 3 subunit delta-1) (Delta-adaptin)	-0.448509	NA	1.18021	-0.0725738	-0.885287	-0.0377545	-0.706889	NA	-0.684341	-0.232684	-0.251006	0.324465	-0.0527824	-0.310091	0.530207	4
Q9Y2T2	AP-3 complex subunit mu-1 (AP-3 adaptor complex mu3A subunit) (Adaptor-related protein complex 3 subunit mu-1) (Mu-adaptin 3A) (Mu3A-adaptin)	-0.499851	NA	1.35885	0.212383	0.0997665	-0.494089	0.156397	NA	-0.252982	-0.0779697	0.147697	-0.0289108	0.135411	-0.0111537	0.700641	5
P59780	AP-3 complex subunit sigma-2 (AP-3 complex subunit sigma-3B) (Adaptor-related protein complex 3 subunit sigma-2) (Sigma-3B-adaptin) (Sigma3B-adaptin) (Sigma-adaptin 3b)	-0.0183665	NA	0.386701	NA	0.51005	0.00518438	0.918386	NA	-0.370359	NA	-0.169323	-0.231515	0.220892	0.0367974	0.647471	4
P02647	Apolipoprotein A-I (Apo-AI) (ApoA-I) (Apolipoprotein A1) [Cleaved into: Proapolipoprotein A-I (ProapoA-I); Truncated apolipoprotein A-I (Apolipoprotein A-I(1-242))]	0.381173	2.23054	-0.373795	1.14032	0.269632	-0.0781219	0.607484	-0.492018	-1.23596	-0.100175	-1.12001	-0.104496	0.594958	-0.407529	0.0405534	6
P02652	Apolipoprotein A-II (Apo-AII) (ApoA-II) (Apolipoprotein A2) [Cleaved into: Proapolipoprotein A-II (ProapoA-II); Truncated apolipoprotein A-II (Apolipoprotein A-II(1-76))]	1.4959	2.69975	-1.06655	0.579277	-0.292846	-0.958757	1.80855	-1.1729	-0.50623	-0.339802	-2.21116	-0.80138	0.409463	-0.537154	0.194021	6
P06727	Apolipoprotein A-IV (Apo-AIV) (ApoA-IV) (Apolipoprotein A4)	0.24306	0.794936	-0.89167	-1.0359	0.268434	0.252052	0.524766	0.0479571	0.488001	-1.76268	-0.954194	-0.166114	-0.0615153	-0.303711	0.591068	6
P02654	Apolipoprotein C-I (Apo-CI) (ApoC-I) (Apolipoprotein C1) [Cleaved into: Truncated apolipoprotein C-I]	1.21145	2.33688	-0.548966	0.638213	-0.0859407	0.369718	0.485221	-0.0243698	0.467175	-0.0218044	-1.37378	-0.506517	0.653559	-0.162345	0.0996549	4
P02656	Apolipoprotein C-III (Apo-CIII) (ApoC-III) (Apolipoprotein C3)	0.923872	3.03252	-0.353469	0.951364	-0.127668	-0.501422	0.22848	-0.14108	-0.372785	-0.680683	-0.962913	-0.213772	0.6542	-0.357125	0.0660901	6
P05090	Apolipoprotein D (Apo-D) (ApoD)	0.548831	1.90315	-1.04371	-0.640681	0.374956	-0.783713	0.97475	1.73492	-0.00626043	-1.24267	0.581303	-0.192035	0.059807	0.308334	0.656683	6
P02649	Apolipoprotein E (Apo-E)	0.866552	-0.0583528	-1.65331	-0.150161	-1.43366	1.66921	-0.100206	-0.725709	-0.909336	-1.69811	0.0233263	-0.857417	-0.126621	-0.711241	0.280275	6
Q9BQE5	Apolipoprotein L2 (Apolipoprotein L-II) (ApoL-II)	-0.360879	-0.458604	0.0877344	0.113834	-0.746543	-1.26327	-0.796285	1.1135	0.675003	0.588037	0.64911	-1.06673	-0.437954	0.193773	0.141491	5
Q9BZZ5	Apoptosis inhibitor 5 (API-5) (Antiapoptosis clone 11 protein) (AAC-11) (Cell migration-inducing gene 8 protein) (Fibroblast growth factor 2-interacting factor) (FIF) (Protein XAGL)	-0.608694	NA	-0.546688	NA	1.01357	1.38521	0.0769695	NA	-0.906494	NA	0.395392	0.0950467	0.310849	-0.0847715	0.474201	4
Q07812	Apoptosis regulator BAX (Bcl-2-like protein 4) (Bcl2-L-4)	0.723253	-0.292811	-0.0614507	NA	-0.612417	-0.215329	-0.406885	0.0756011	-0.00795672	NA	0.199248	-0.51204	-0.0917509	-0.130407	0.907843	5
Q9ULZ3	Apoptosis-associated speck-like protein containing a CARD (hASC) (Caspase recruitment domain-containing protein 5) (PYD and CARD domain-containing protein) (Target of methylation-induced silencing 1)	-2.64873	NA	-3.2804	1.99346	NA	-2.63039	-1.14864	NA	-1.31635	1.51929	NA	-3.62913	-1.64152	-1.14371	0.692426	6
O95831	Apoptosis-inducing factor 1, mitochondrial (EC 1.1.1.-) (Programmed cell death protein 8)	-0.631489	-0.535353	-0.0732111	-0.0537183	-0.418003	0.072586	-0.655285	-0.532157	-1.11191	0.726831	-0.0962984	0.277509	-0.273198	-0.231886	0.900691	6
Q9UKV3	Apoptotic chromatin condensation inducer in the nucleus (Acinus)	NA	0.827169	0.0404015	NA	-0.122994	0.399226	NA	0.671927	-0.390604	NA	-0.0256616	0.537743	0.28595	0.198351	0.827042	5
P52594	Arf-GAP domain and FG repeat-containing protein 1 (HIV-1 Rev-binding protein) (Nucleoporin-like protein RIP) (Rev-interacting protein) (Rev/Rex activation domain-binding protein)	0.233152	NA	0.877823	-0.0574817	-0.00889997	0.444137	-1.12693	NA	-0.773664	-0.161121	0.0776532	-0.113192	0.297746	-0.41945	0.0537216	5
P53367	Arfaptin-1 (ADP-ribosylation factor-interacting protein 1)	-0.227033	-1.49688	-0.220698	0.301588	-0.47341	-0.358565	-0.397695	-0.273256	-0.158912	-0.627026	0.93327	0.603502	-0.412499	0.0133138	0.251801	6
P78540	Arginase-2, mitochondrial (EC 3.5.3.1) (Arginase II) (Kidney-type arginase) (Non-hepatic arginase) (Type II arginase)	0.082975	-2.40202	-3.18207	1.30434	-1.80864	-1.61299	-2.32164	2.44914	-1.73471	2.12271	-2.18416	-1.48608	-1.26973	-0.525792	0.44191	6
P54136	Arginine--tRNA ligase, cytoplasmic (EC 6.1.1.19) (Arginyl-tRNA synthetase) (ArgRS)	-0.104775	-0.377969	-0.074198	0.850559	-0.262348	-0.173417	0.0302654	0.523763	-0.977952	0.14509	-0.116739	-0.157496	-0.0236913	-0.092178	0.828086	6
Q5TEU4	Arginine-hydroxylase NDUFAF5, mitochondrial (EC 1.-.-.-) (NADH dehydrogenase [ubiquinone] 1 alpha subcomplex assembly factor 5) (Putative methyltransferase NDUFAF5) (EC 2.1.1.-)	0.366812	0.401084	0.887057	NA	-0.495207	0.294665	-0.265917	-1.01564	-0.574004	NA	-0.922128	-1.03502	0.290882	-0.762541	0.00704642	6
P04424	Argininosuccinate lyase (ASAL) (EC 4.3.2.1) (Arginosuccinase)	0.0434845	-0.454348	-0.439696	0.0122111	0.23634	0.455334	-0.330175	0.764006	0.650397	-0.171076	-1.02615	0.215616	-0.0244458	0.0171038	0.902495	6
Q9NVT9	Armadillo repeat-containing protein 1	1.14359	NA	0.619366	NA	0.0422241	0.194591	-0.460826	NA	-0.519983	NA	-0.064495	-0.792882	0.499943	-0.459547	0.0267067	4
Q8N2F6	Armadillo repeat-containing protein 10 (Splicing variant involved in hepatocarcinogenesis protein)	-0.596732	-0.801481	0.91242	0.0462815	0.273814	0.0325241	0.14091	-0.341391	0.199876	0.00100953	-0.462296	-0.273169	-0.0221955	-0.12251	0.752354	5
Q9P291	Armadillo repeat-containing X-linked protein 1 (ARM protein lost in epithelial cancers on chromosome X 1) (Protein ALEX1)	NA	NA	1.48249	0.907737	-1.12064	-0.226949	-0.424571	NA	0.209516	1.29178	-0.922073	-1.5327	0.260659	-0.27561	0.416256	4
Q7L311	Armadillo repeat-containing X-linked protein 2 (ARM protein lost in epithelial cancers on chromosome X 2) (Protein ALEX2)	-1.5322	-1.01072	0.756255	-0.458624	-0.160943	-0.386619	0.74786	-0.924207	-1.1399	-0.238272	-1.23067	0.444243	-0.465474	-0.390158	0.866081	5
Q9UH62	Armadillo repeat-containing X-linked protein 3 (ARM protein lost in epithelial cancers on chromosome X 3) (Protein ALEX3)	-1.24814	-1.63697	0.814591	NA	-0.854857	-1.17974	0.197236	-1.08485	-1.59288	NA	0.172872	1.20533	-0.821025	-0.220458	0.314319	5
P15289	Arylsulfatase A (ASA) (EC 3.1.6.8) (Cerebroside-sulfatase) [Cleaved into: Arylsulfatase A component B; Arylsulfatase A component C]	-2.10116	0.551196	-0.0356383	NA	-0.583333	-1.47433	0.434134	0.747602	0.70982	NA	1.30416	0.949796	-0.728654	0.829103	0.005303	6
O43776	Asparagine--tRNA ligase, cytoplasmic (EC 6.1.1.22) (Asparaginyl-tRNA synthetase) (AsnRS)	-0.527408	-0.566763	-0.112334	0.332622	-0.401197	-0.232972	0.294665	-0.795834	-0.00298947	0.406319	0.304861	0.0204844	-0.251342	0.0379177	0.324993	6
P17174	Aspartate aminotransferase, cytoplasmic (cAspAT) (EC 2.6.1.1) (EC 2.6.1.3) (Cysteine aminotransferase, cytoplasmic) (Cysteine transaminase, cytoplasmic) (cCAT) (Glutamate oxaloacetate transaminase 1) (Transaminase A)	0.299596	0.22132	-0.00878385	-0.334644	0.264236	-0.115941	-0.282719	0.780226	-0.131629	0.0603241	0.0802483	-0.143468	0.0542973	0.0604969	0.98159	6
P00505	Aspartate aminotransferase, mitochondrial (mAspAT) (EC 2.6.1.1) (EC 2.6.1.7) (Fatty acid-binding protein) (FABP-1) (Glutamate oxaloacetate transaminase 2) (Kynurenine aminotransferase 4) (Kynurenine aminotransferase IV) (Kynurenine--oxoglutarate transaminase 4) (Kynurenine--oxoglutarate transaminase IV) (Plasma membrane-associated fatty acid-binding protein) (FABPpm) (Transaminase A)	-1.15611	-0.485337	0.389787	0.399116	-0.547278	-0.127305	-1.17707	-0.583074	-1.52512	0.963326	0.0969365	-0.0632735	-0.254522	-0.381379	0.767824	6
P14868	Aspartate--tRNA ligase, cytoplasmic (EC 6.1.1.12) (Aspartyl-tRNA synthetase) (AspRS) (Cell proliferation-inducing gene 40 protein)	-0.544308	-0.747512	0.0661236	0.0697022	0.0220482	0.271426	-0.602788	-0.264357	-0.544351	0.117562	0.163885	0.359071	-0.143753	-0.128496	0.95839	6
Q6PI48	Aspartate--tRNA ligase, mitochondrial (EC 6.1.1.12) (Aspartyl-tRNA synthetase) (AspRS)	-0.171775	1.33274	0.443501	0.961697	-0.870071	0.814509	-1.96781	-1.22385	-1.65059	-0.429401	-1.25041	-0.4993	0.418433	-1.17023	0.00125772	6
Q9ULA0	Aspartyl aminopeptidase (EC 3.4.11.21)	0.138945	-0.489423	0.0655723	-1.15804	0.444667	0.266037	-0.267722	-0.439911	0.00604663	-0.985473	0.860049	-0.121141	-0.122041	-0.158025	0.920941	6
Q15121	Astrocytic phosphoprotein PEA-15 (15 kDa phosphoprotein enriched in astrocytes) (Phosphoprotein enriched in diabetes) (PED)	0.735262	0.00748258	-0.701576	0.452068	-0.241032	-0.498383	-0.65624	-0.02597	-0.0947261	-0.0475471	0.337996	0.0169241	-0.0410296	-0.0782604	0.904153	6
Q9UBB4	Ataxin-10 (Brain protein E46 homolog) (Spinocerebellar ataxia type 10 protein)	NA	-0.97943	0.813525	0.42825	0.340733	0.644502	NA	-0.734227	-0.407842	0.0903115	0.463936	0.0418037	0.249516	-0.109204	0.376606	5
Q6DD88	Atlastin-3 (EC 3.6.5.-)	-1.04237	1.44747	0.257373	-0.752048	0.323774	-0.262313	-0.00161672	-0.886993	0.164658	-0.290409	0.330099	1.98885	-0.00468489	0.217431	0.65575	6
P24539	ATP synthase F(0) complex subunit B1, mitochondrial (ATP synthase proton-transporting mitochondrial F(0) complex subunit B1) (ATP synthase subunit b) (ATPase subunit b)	-0.67229	0.145351	0.699907	0.484396	-0.0998655	0.388134	-1.51453	-0.918224	-0.952434	0.439464	-1.7824	-0.313603	0.157606	-0.840288	0.0196274	6
Q5TC12	ATP synthase mitochondrial F1 complex assembly factor 1 (ATP11 homolog)	0.379621	1.82481	-0.562389	0.241352	-1.17906	0.225152	-0.324816	-0.433409	-1.3531	0.252052	-0.847726	1.63654	0.154915	-0.178409	0.538126	6
Q8N5M1	ATP synthase mitochondrial F1 complex assembly factor 2 (ATP12 homolog)	0.373732	1.59865	0.253868	0.565402	-0.154875	0.196607	-1.18613	-1.2099	-1.01424	0.635987	-1.22209	-0.962323	0.472231	-0.826449	0.0038399	6
P03928	ATP synthase protein 8 (A6L) (F-ATPase subunit 8)	0.363339	-0.0883314	0.456491	0.457542	0.197362	0.119024	-0.485398	-0.342927	-1.61008	0.202136	-2.01637	-0.829767	0.250904	-0.847067	0.00777644	6
P00846	ATP synthase subunit a (F-ATPase protein 6)	0.878921	-0.349272	0.219835	-0.141191	0.54092	-0.0469956	-0.384245	-0.637872	-2.3555	0.846794	-1.57807	-0.847336	0.183703	-0.826038	0.0398378	6
P25705	ATP synthase subunit alpha, mitochondrial	-0.218699	0.118493	0.382391	0.475189	0.327227	-0.197898	-1.22203	-0.76756	-1.46244	0.726134	-0.486348	-0.878401	0.147784	-0.681773	0.0315592	6
P06576	ATP synthase subunit beta, mitochondrial (EC 3.6.3.14)	-0.405413	0.389897	0.445833	0.611078	0.243425	-0.148577	-1.2615	-0.666668	-1.35539	0.665484	-0.504448	-0.6534	0.189374	-0.62932	0.0329608	6
O75947	ATP synthase subunit d, mitochondrial (ATPase subunit d)	-0.0135235	0.901803	0.46048	0.610133	-0.0787922	0.316493	-0.895046	-1.05553	-2.28377	0.796515	-2.22021	-0.416231	0.366099	-1.01238	0.00890749	6
P30049	ATP synthase subunit delta, mitochondrial (F-ATPase delta subunit)	1.01999	1.31185	0.00590296	0.653885	0.243791	-0.878242	-0.47291	-0.294827	-0.691033	0.487281	-0.723158	-1.27967	0.392863	-0.495719	0.0382934	6
P56385	ATP synthase subunit e, mitochondrial (ATPase subunit e) [Cleaved into: ATP synthase subunit e, mitochondrial, N-terminally processed]	1.02659	0.475707	0.0564448	-0.0453421	0.548437	-0.893705	-0.306984	-0.195467	-0.818656	0.231555	-1.69045	-0.916371	0.194688	-0.616062	0.0501384	6
Q5VTU8	ATP synthase subunit epsilon-like protein, mitochondrial	0.55218	0.625364	0.368377	0.288418	0.479024	-0.322433	-0.555545	-0.817918	-0.80725	0.675726	-0.0207502	-1.03528	0.331822	-0.426837	0.0338359	6
P56134	ATP synthase subunit f, mitochondrial	0.565695	-0.198725	0.218719	0.217479	0.478817	-0.00114018	-0.442144	-0.746108	-1.60823	0.645978	-1.74521	-0.49539	0.213474	-0.731851	0.0235263	6
O75964	ATP synthase subunit g, mitochondrial (ATPase subunit g)	1.27668	-0.529822	0.0882773	-0.0448509	0.0962619	-0.378476	0.297485	-1.18639	-1.15319	0.429	-1.59571	-0.721183	0.0846776	-0.654998	0.0922635	6
P36542	ATP synthase subunit gamma, mitochondrial (F-ATPase gamma subunit)	-0.491389	-0.277132	0.402613	0.351402	0.216858	-0.208094	-1.06434	-1.14121	-1.15329	0.770279	-0.268052	-0.613211	-0.000956885	-0.578304	0.122136	6
P48047	ATP synthase subunit O, mitochondrial (Oligomycin sensitivity conferral protein) (OSCP)	-0.199736	0.250355	0.320542	0.193456	0.485839	0.104068	-0.95688	-0.747875	-1.51651	0.634036	-1.24794	-0.594705	0.192421	-0.738312	0.0150652	6
Q99766	ATP synthase subunit s, mitochondrial (ATP synthase-coupling factor B) (FB) (Mitochondrial ATP synthase regulatory component factor B)	0.681674	0.293841	-0.504489	-0.609508	0.339137	0.347779	-0.400339	-0.00290274	-0.123905	-0.187691	-0.99755	0.362891	0.0914057	-0.224916	0.332976	6
P18859	ATP synthase-coupling factor 6, mitochondrial (ATPase subunit F6)	0.944783	1.75326	0.204767	1.03471	-0.230956	-0.371292	-0.360935	-0.765768	-1.69283	0.825053	-1.36557	-0.662894	0.555879	-0.670491	0.0167752	6
O75027	ATP-binding cassette sub-family B member 7, mitochondrial (ATP-binding cassette transporter 7) (ABC transporter 7 protein)	-0.329994	-0.428605	0.480782	-0.294933	-0.488512	0.347552	-0.689055	-1.05463	-0.798617	0.455123	-0.973271	0.52296	-0.118951	-0.422915	0.400822	6
Q9NUT2	ATP-binding cassette sub-family B member 8, mitochondrial (Mitochondrial ATP-binding cassette 1) (M-ABC1)	1.46869	-0.136807	0.707966	-0.0688313	-0.459576	0.513693	-1.45652	-0.706418	-0.820769	0.505078	-1.37407	-0.446856	0.337522	-0.716594	0.0181117	6
P28288	ATP-binding cassette sub-family D member 3 (70 kDa peroxisomal membrane protein) (PMP70)	-0.307573	-1.14691	-0.42977	0.158208	-1.32583	0.120617	-0.293218	-0.839854	-0.899749	0.435095	-0.16288	0.450063	-0.488544	-0.218424	0.462991	6
P61221	ATP-binding cassette sub-family E member 1 (2'-5'-oligoadenylate-binding protein) (HuHP68) (RNase L inhibitor) (Ribonuclease 4 inhibitor) (RNS4I)	-0.492708	NA	0.159112	NA	-0.830485	-0.195467	-0.0872275	NA	-0.547489	NA	-0.406694	0.318346	-0.339887	-0.180766	0.678906	4
Q8IW45	ATP-dependent (S)-NAD(P)H-hydrate dehydratase (EC 4.2.1.93) (ATP-dependent NAD(P)HX dehydratase) (Carbohydrate kinase domain-containing protein) (NAD(P)HX dehydratase)	0.147176	0.0545012	0.245739	0.0240359	-0.701318	0.355129	-0.0757329	-0.494678	-1.63823	0.308011	-0.702398	0.384934	0.0208772	-0.369683	0.28759	6
P17858	ATP-dependent 6-phosphofructokinase, liver type (ATP-PFK) (PFK-L) (EC 2.7.1.11) (6-phosphofructokinase type B) (Phosphofructo-1-kinase isozyme B) (PFK-B) (Phosphohexokinase)	-0.706065	NA	-0.332753	-0.246635	-0.568045	0.302056	-1.22509	NA	-0.81591	0.318577	-0.143676	0.614757	-0.310288	-0.250269	0.881329	5
P08237	ATP-dependent 6-phosphofructokinase, muscle type (ATP-PFK) (PFK-M) (EC 2.7.1.11) (6-phosphofructokinase type A) (Phosphofructo-1-kinase isozyme A) (PFK-A) (Phosphohexokinase)	-1.5337	-0.953635	0.38648	-0.776528	-0.248108	-0.673831	0.507211	0.662114	0.362217	-0.457633	-0.0840891	0.709026	-0.633221	0.283141	0.0173045	6
Q01813	ATP-dependent 6-phosphofructokinase, platelet type (ATP-PFK) (PFK-P) (EC 2.7.1.11) (6-phosphofructokinase type C) (Phosphofructo-1-kinase isozyme C) (PFK-C) (Phosphohexokinase)	0.0963968	-0.488491	1.42229	-0.372561	-0.720327	0.106482	-0.993293	-0.487075	-0.600709	-0.12122	-0.410793	-0.701928	0.00729776	-0.552503	0.128985	6
O76031	ATP-dependent Clp protease ATP-binding subunit clpX-like, mitochondrial	-0.78493	NA	0.538637	0.256286	-1.21324	0.533563	-1.51424	NA	-1.31552	-0.145127	-0.906737	-1.05239	-0.133936	-0.986803	0.0651897	5
Q16740	ATP-dependent Clp protease proteolytic subunit, mitochondrial (EC 3.4.21.92) (Endopeptidase Clp)	0.347325	0.768671	0.788686	-0.580289	0.608336	0.312665	-0.927222	-0.344721	-0.402169	-0.512987	-0.0166288	-0.352658	0.374233	-0.426064	0.0151843	6
Q08211	ATP-dependent RNA helicase A (EC 3.6.4.13) (DEAH box protein 9) (DExH-box helicase 9) (Leukophysin) (LKP) (Nuclear DNA helicase II) (NDH II) (RNA helicase A)	-0.520997	-1.63326	0.68921	-0.567896	-1.47357	0.912726	0.0533894	-0.869807	-0.787095	-0.448627	-0.728144	0.229957	-0.432297	-0.425054	0.987131	6
Q92499	ATP-dependent RNA helicase DDX1 (EC 3.6.4.13) (DEAD box protein 1) (DEAD box protein retinoblastoma) (DBP-RB)	-0.769477	2.97227	0.222186	0.427928	-1.0405	0.799916	-0.599593	4.51254	-1.02835	0.233643	-0.10431	0.489748	0.435388	0.583947	0.862993	6
Q9NUU7	ATP-dependent RNA helicase DDX19A (EC 3.6.4.13) (DDX19-like protein) (DEAD box protein 19A)	-0.761482	-0.290092	-0.377107	0.178874	-0.00723157	0.229711	-0.260878	-0.182442	0.398788	0.0648829	0.181548	0.446256	-0.171221	0.108026	0.315309	6
O00571	ATP-dependent RNA helicase DDX3X (EC 3.6.4.13) (DEAD box protein 3, X-chromosomal) (DEAD box, X isoform) (Helicase-like protein 2) (HLP2)	-0.156402	0.191815	0.119024	-0.153479	-1.09591	0.311619	-0.122633	-0.809398	-0.223845	-0.351608	0.371726	0.328262	-0.130556	-0.134583	0.989871	6
Q8IYB8	ATP-dependent RNA helicase SUPV3L1, mitochondrial (EC 3.6.4.13) (Suppressor of var1 3-like protein 1) (SUV3-like protein 1)	-0.939372	0.277152	0.93327	-0.372823	-2.55546	0.489235	-1.33457	0.0905825	-0.901527	-1.05589	-1.73197	-1.35354	-0.361333	-1.04782	0.203092	6
O43681	ATPase ASNA1 (EC 3.6.-.-) (Arsenical pump-driving ATPase) (Arsenite-stimulated ATPase) (Transmembrane domain recognition complex 40 kDa ATPase subunit) (hARSA-I) (hASNA-I)	-0.384734	0.225275	0.445621	-0.141796	0.0856966	0.0540844	0.0628125	0.525267	-0.148049	-0.382946	-0.377126	-0.275123	0.0473577	-0.099194	0.586748	5
Q8NBU5	ATPase family AAA domain-containing protein 1 (EC 3.6.1.3) (Thorase)	-0.559324	-0.396346	0.297133	0.490673	-0.688381	0.205017	-0.962969	-0.96176	-0.890974	0.805127	0.0695647	-0.0376953	-0.108538	-0.329784	0.553176	6
Q9NVI7	ATPase family AAA domain-containing protein 3A	-1.04353	-1.93407	0.572987	0.229096	-0.999077	0.767824	-1.5845	-0.420665	-1.44623	0.0485152	-0.806947	0.0226164	-0.401128	-0.697868	0.546538	6
Q5W0U4	B box and SPRY domain-containing protein	NA	-1.56273	-3.83261	0.528871	NA	-2.73899	NA	-0.69122	0.0977456	1.14196	NA	0.517729	-1.90136	0.266553	0.020755	4
P51572	B-cell receptor-associated protein 31 (BCR-associated protein 31) (Bap31) (6C6-AG tumor-associated antigen) (Protein CDM) (p28)	1.11503	NA	-0.0459377	NA	-0.110386	0.61155	-0.538409	NA	-0.282316	NA	0.288063	0.473423	0.392565	-0.0148095	0.34734	4
Q99933	BAG family molecular chaperone regulator 1 (BAG-1) (Bcl-2-associated athanogene 1)	-1.25071	-0.657764	-0.745938	0.0824301	-0.454348	-0.424765	-0.392042	0.644964	1.21921	-0.609817	-1.48536	0.573762	-0.575183	-0.00821259	0.198836	5
O95817	BAG family molecular chaperone regulator 3 (BAG-3) (Bcl-2-associated athanogene 3) (Bcl-2-binding protein Bis) (Docking protein CAIR-1)	-0.461263	NA	-0.0059417	0.97475	-1.97801	-0.266212	0.265077	NA	0.356707	0.923948	0.0871912	-0.0529548	-0.347335	0.315994	0.181719	6
P02730	Band 3 anion transport protein (Anion exchange protein 1) (AE 1) (Anion exchanger 1) (Solute carrier family 4 member 1) (CD antigen CD233)	-0.0356235	-0.946889	-0.534015	-0.955956	0.41045	1.92862	-0.873291	-1.16401	0.280006	-1.19288	-0.679874	-1.29336	-0.0222361	-0.820567	0.107119	6
Q9H4G0	Band 4.1-like protein 1 (Neuronal protein 4.1) (4.1N)	-0.576497	NA	0.144177	1.02091	-0.828716	-0.253292	-1.64625	NA	-0.280492	0.944559	-0.402455	-0.892714	-0.0986834	-0.45547	0.47868	6
Q9Y2J2	Band 4.1-like protein 3 (4.1B) (Differentially expressed in adenocarcinoma of the lung protein 1) (DAL-1) [Cleaved into: Band 4.1-like protein 3, N-terminally processed]	-1.66073	-1.5107	-3.21237	1.44223	-0.801757	-1.25229	-1.74178	0.0299829	-0.18349	1.57381	-0.516842	0.643394	-1.16594	-0.0324878	0.107433	6
O75531	Barrier-to-autointegration factor (Breakpoint cluster region protein 1) [Cleaved into: Barrier-to-autointegration factor, N-terminally processed]	0.0508847	1.1398	-1.02644	-0.632137	0.566182	-0.515398	0.46289	-1.58303	0.0528332	-0.623354	1.09822	0.775008	-0.0695186	0.0304274	0.837284	5
Q8WZ55	Barttin	0.0582472	NA	NA	-0.211114	-0.624443	-0.201244	0.295018	NA	NA	-0.344538	-1.41281	-0.27535	-0.244639	-0.43442	0.659277	4
P50895	Basal cell adhesion molecule (Auberger B antigen) (B-CAM cell surface glycoprotein) (F8/G253 antigen) (Lutheran antigen) (Lutheran blood group glycoprotein) (CD antigen CD239)	-0.193272	-0.423778	-0.679273	-1.05904	-0.201228	-0.0782286	0.165687	0.354452	-0.262088	-0.861605	1.40463	-0.251247	-0.439137	0.0916383	0.157706	6
P98160	Basement membrane-specific heparan sulfate proteoglycan core protein (HSPG) (Perlecan) (PLC) [Cleaved into: Endorepellin; LG3 peptide]	0.703189	0.251689	-1.29046	0.382723	-0.146084	-0.18996	1.19849	-0.895153	-0.208561	0.503349	0.239887	-0.859902	-0.048151	-0.00364778	0.916439	6
Q9Y6E2	Basic leucine zipper and W2 domain-containing protein 2	NA	NA	-0.249514	0.674913	-0.32339	-0.683437	NA	NA	0.0478175	1.44604	-0.0428283	0.0776532	-0.145357	0.382172	0.273667	3
P35613	Basigin (5F7) (Collagenase stimulatory factor) (Extracellular matrix metalloproteinase inducer) (EMMPRIN) (Leukocyte activation antigen M6) (OK blood group antigen) (Tumor cell-derived collagenase stimulatory factor) (TCSF) (CD antigen CD147)	-0.267531	-0.284722	-1.89921	0.372841	0.0514417	-0.303116	-0.699068	-0.644465	-0.894912	0.949199	0.0506062	0.674551	-0.388383	-0.0940148	0.500447	6
Q9NYF8	Bcl-2-associated transcription factor 1 (Btf) (BCLAF1 and THRAP3 family member 1)	0.0709388	-0.0397552	0.660472	-0.391853	-0.349254	0.992551	0.067914	-0.841379	-0.867594	-0.173807	0.289126	0.138159	0.157183	-0.231263	0.258931	6
Q07817	Bcl-2-like protein 1 (Bcl2-L-1) (Apoptosis regulator Bcl-X)	-0.192826	-0.418061	-0.461521	-0.062746	-0.235297	-1.26074	-0.0871815	0.197614	0.679334	0.181675	0.0798389	-0.475655	-0.438532	0.0959374	0.0836417	6
Q9BXK5	Bcl-2-like protein 13 (Bcl2-L-13) (Bcl-rambo) (Protein Mil1)	0.509949	-0.414576	-0.176397	0.176706	0.177726	-0.437311	-0.968294	0.256769	-0.471749	-0.367732	-0.626536	0.256044	-0.0273171	-0.320249	0.342679	6
Q92934	Bcl2-associated agonist of cell death (BAD) (Bcl-2-binding component 6) (Bcl-2-like protein 8) (Bcl2-L-8) (Bcl-xL/Bcl-2-associated death promoter) (Bcl2 antagonist of cell death)	NA	NA	0.340847	0.703809	-0.0840432	-0.856398	NA	NA	0.490365	0.881978	-0.281404	0.214249	0.0260539	0.326297	0.5043	5
Q13884	Beta-1-syntrophin (59 kDa dystrophin-associated protein A1 basic component 1) (DAPA1B) (BSYN2) (Syntrophin-2) (Tax interaction protein 43) (TIP-43)	0.326652	-0.317427	0.0560285	-1.62678	0.308943	0.623586	-0.931838	-0.5719	-0.348298	-0.894483	0.677621	0.0216219	-0.104833	-0.341213	0.564411	6
P61769	Beta-2-microglobulin [Cleaved into: Beta-2-microglobulin form pI 5.3]	NA	1.38962	-1.05673	-0.645142	0.567643	-1.23531	NA	0.077243	0.177471	-0.28379	-0.574863	-0.587294	-0.195984	-0.238247	0.932162	5
P16278	Beta-galactosidase (EC 3.2.1.23) (Acid beta-galactosidase) (Lactase) (Elastin receptor 1)	1.09761	1.29731	-0.937077	-0.723896	-0.366708	-0.452728	-0.0327281	0.887447	1.11716	-1.04258	0.385928	-0.599528	-0.0142483	0.119284	0.783398	6
P08236	Beta-glucuronidase (EC 3.2.1.31) (Beta-G1)	0.957172	0.916018	-2.58823	0.421371	-0.92481	-0.474733	0.431997	0.487795	0.833902	0.601031	0.273695	-0.0536285	-0.282201	0.429132	0.184112	6
P06865	Beta-hexosaminidase subunit alpha (EC 3.2.1.52) (Beta-N-acetylhexosaminidase subunit alpha) (Hexosaminidase subunit A) (N-acetyl-beta-glucosaminidase subunit alpha)	0.0677764	0.546956	-0.586363	-1.37531	0.81746	-1.00627	0.83552	1.29449	0.370164	-0.524915	1.37061	-0.773837	-0.255959	0.428672	0.168093	6
P07686	Beta-hexosaminidase subunit beta (EC 3.2.1.52) (Beta-N-acetylhexosaminidase subunit beta) (Hexosaminidase subunit B) (Cervical cancer proto-oncogene 7 protein) (HCC-7) (N-acetyl-beta-glucosaminidase subunit beta) [Cleaved into: Beta-hexosaminidase subunit beta chain B; Beta-hexosaminidase subunit beta chain A]	-0.0324182	0.892663	-0.302831	-1.72152	0.307429	-1.36796	1.14071	1.42266	0.316957	-1.50578	1.36121	-0.477522	-0.370771	0.376373	0.199758	6
O00462	Beta-mannosidase (EC 3.2.1.25) (Lysosomal beta A mannosidase) (Mannanase) (Mannase)	-2.13353	-0.611226	-2.11304	NA	-0.748747	-1.53654	1.27387	1.82028	0.501617	NA	1.98812	-0.397562	-1.42862	1.03727	0.000265757	5
O43252	Bifunctional 3'-phosphoadenosine 5'-phosphosulfate synthase 1 (PAPS synthase 1) (PAPSS 1) (Sulfurylase kinase 1) (SK 1) (SK1) [Includes: Sulfate adenylyltransferase (EC 2.7.7.4) (ATP-sulfurylase) (Sulfate adenylate transferase) (SAT); Adenylyl-sulfate kinase (EC 2.7.1.25) (3'-phosphoadenosine-5'-phosphosulfate synthase) (APS kinase) (Adenosine-5'-phosphosulfate 3'-phosphotransferase) (Adenylylsul…	NA	-0.550951	0.695638	NA	-0.697968	0.993058	NA	-0.0652193	-1.86991	NA	0.211884	-0.747318	0.109944	-0.617641	0.219221	5
Q13057	Bifunctional coenzyme A synthase (CoA synthase) (NBP) (POV-2) [Includes: Phosphopantetheine adenylyltransferase (EC 2.7.7.3) (Dephospho-CoA pyrophosphorylase) (Pantetheine-phosphate adenylyltransferase) (PPAT); Dephospho-CoA kinase (DPCK) (EC 2.7.1.24) (Dephosphocoenzyme A kinase) (DPCOAK)]	-1.07424	NA	0.309409	0.845189	-1.2043	-0.622887	-0.974036	NA	-1.00419	1.0087	-0.60854	-1.60946	-0.349366	-0.637506	0.596524	6
P34913	Bifunctional epoxide hydrolase 2 [Includes: Cytosolic epoxide hydrolase 2 (CEH) (EC 3.3.2.10) (Epoxide hydratase) (Soluble epoxide hydrolase) (SEH); Lipid-phosphate phosphatase (EC 3.1.3.76)]	-0.917107	-1.2899	-0.353635	0.148739	-0.247406	-0.403904	-0.913406	-0.257287	-0.862575	0.124593	0.120617	1.16382	-0.510535	-0.10404	0.296921	6
P07814	Bifunctional glutamate/proline--tRNA ligase (Bifunctional aminoacyl-tRNA synthetase) (Cell proliferation-inducing gene 32 protein) (Glutamatyl-prolyl-tRNA synthetase) [Includes: Glutamate--tRNA ligase (EC 6.1.1.17) (Glutamyl-tRNA synthetase) (GluRS); Proline--tRNA ligase (EC 6.1.1.15) (Prolyl-tRNA synthetase)]	-0.573295	-0.34617	-0.104418	0.416191	-0.69115	0.908044	0.0740944	-0.459993	-0.768174	0.272979	-0.396289	0.306496	-0.0651329	-0.161815	0.775422	6
P31939	Bifunctional purine biosynthesis protein PURH [Cleaved into: Bifunctional purine biosynthesis protein PURH, N-terminally processed] [Includes: Phosphoribosylaminoimidazolecarboxamide formyltransferase (EC 2.1.2.3) (5-aminoimidazole-4-carboxamide ribonucleotide formyltransferase) (AICAR transformylase); IMP cyclohydrolase (EC 3.5.4.10) (ATIC) (IMP synthase) (Inosinicase)]	-0.832154	0.160533	0.69964	0.00776959	-0.105675	0.165044	-0.6171	-0.771446	-0.822809	0.066537	-0.783166	-0.156981	0.0158596	-0.514161	0.097872	6
P21810	Biglycan (Bone/cartilage proteoglycan I) (PG-S1)	-0.0291022	1.35078	-0.423991	-1.38187	-0.419295	0.988776	-0.0267488	-1.05421	0.89724	-1.02976	-2.45902	-2.56807	0.0142156	-1.0401	0.0994733	6
P53004	Biliverdin reductase A (BVR A) (EC 1.3.1.24) (Biliverdin-IX alpha-reductase)	0.123534	-0.885713	0.193835	-0.630975	0.340619	0.213627	-0.390869	-0.114925	-0.809954	-0.159589	0.779134	-1.64259	-0.107512	-0.3898	0.474346	6
P78537	Biogenesis of lysosome-related organelles complex 1 subunit 1 (BLOC-1 subunit 1) (GCN5-like protein 1) (Protein RT14)	0.606632	NA	-0.672382	NA	-0.00174672	-0.932802	0.708496	NA	-0.340386	NA	0.234501	0.0988238	-0.250075	0.175359	0.345247	3
Q6QNY0	Biogenesis of lysosome-related organelles complex 1 subunit 3 (BLOC-1 subunit 3)	0.206893	-1.1715	-0.17314	NA	0.177982	-0.7434	-0.0522964	-0.278339	0.590722	NA	0.15043	-0.455831	-0.340633	-0.00906295	0.373603	5
P49789	Bis(5'-adenosyl)-triphosphatase (EC 3.6.1.29) (AP3A hydrolase) (AP3Aase) (Diadenosine 5',5'''-P1,P3-triphosphate hydrolase) (Dinucleosidetriphosphatase) (Fragile histidine triad protein)	0.749491	0.249749	0.132511	0.468427	0.378623	-0.0625803	-0.423952	0.541217	-0.558878	0.930624	-0.983789	-0.514326	0.31937	-0.168184	0.172281	6
Q9Y6X5	Bis(5'-adenosyl)-triphosphatase ENPP4 (EC 3.6.1.29) (AP3A hydrolase) (AP3Aase) (Ectonucleotide pyrophosphatase/phosphodiesterase family member 4) (E-NPP 4) (NPP-4)	-1.21083	-0.238936	-1.58182	-0.105287	1.04558	-1.97109	1.9299	1.84732	0.612871	-0.121047	0.0832474	-1.24965	-0.677064	0.517107	0.0620198	6
P07738	Bisphosphoglycerate mutase (BPGM) (EC 5.4.2.4) (2,3-bisphosphoglycerate mutase, erythrocyte) (2,3-bisphosphoglycerate synthase) (EC 5.4.2.11) (2,3-diphosphoglycerate mutase) (DPGM) (BPG-dependent PGAM)	0.13711	1.08338	0.298893	NA	-2.07978	-1.346	0.59474	0.0508847	1.52341	NA	-0.28423	0.552279	-0.38128	0.487417	0.152512	5
Q13867	Bleomycin hydrolase (BH) (BLM hydrolase) (BMH) (EC 3.4.22.40)	-1.04561	NA	0.322736	NA	-0.261224	-0.988104	-1.23548	NA	-1.10936	NA	0.327457	-2.62986	-0.49305	-1.16181	0.282779	4
Q969J3	BLOC-1-related complex subunit 5 (Loss of heterozygosity 12 chromosomal region 1) (Myristoylated lysosomal protein) (Myrlysin)	0.325156	NA	0.255561	NA	0.589668	-1.63994	0.618051	NA	0.635987	NA	1.1689	-0.185638	-0.117389	0.559324	0.227439	4
Q9H3K6	BolA-like protein 2	0.714048	0.549324	0.0702519	-0.657741	0.467279	-0.885073	-0.305842	1.01906	0.693409	-0.435729	0.718614	-0.0220973	0.0430148	0.277903	0.536015	6
Q53S33	BolA-like protein 3	1.28694	0.92448	0.723515	NA	1.23266	-0.823167	-0.707949	-0.227641	-0.578564	NA	1.08243	-0.0830495	0.668886	-0.102955	0.122224	5
P80723	Brain acid soluble protein 1 (22 kDa neuronal tissue-enriched acidic protein) (Neuronal axonal membrane protein NAP-22)	NA	-0.81591	-1.48209	1.68849	-3.25374	-0.964911	NA	-2.04716	-2.28849	2.15286	-1.14615	-2.63855	-0.965631	-1.1935	0.815356	6
O15382	Branched-chain-amino-acid aminotransferase, mitochondrial (BCAT(m)) (EC 2.6.1.42) (Placental protein 18) (PP18)	0.800082	0.484293	0.19862	0.320311	0.196733	0.784001	-1.18669	-1.50939	-1.49431	0.195474	-0.848349	-0.390075	0.464007	-0.872223	0.000908291	6
Q9Y6D5	Brefeldin A-inhibited guanine nucleotide-exchange protein 2 (Brefeldin A-inhibited GEP 2) (ADP-ribosylation factor guanine nucleotide-exchange factor 2)	-1.32323	-1.56901	0.197111	-0.591853	-0.844665	0.248778	-1.05784	0.605115	-0.328218	-1.13495	0.510962	0.863701	-0.647144	-0.0902057	0.226594	5
Q8WY22	BRI3-binding protein (I3-binding protein) (Cervical cancer 1 proto-oncogene-binding protein KG19) (HCCRBP-1)	1.08576	-0.938929	-0.120012	-1.02941	NA	0.360533	0.898324	-0.387883	-0.201692	-0.366448	NA	0.528671	-0.128411	0.0941944	0.630422	6
Q9NWV8	BRISC and BRCA1-A complex member 1 (Mediator of RAP80 interactions and targeting subunit of 40 kDa) (New component of the BRCA1-A complex)	NA	1.15666	0.5144	0.660929	-0.235501	0.380064	NA	-0.602679	-0.302991	0.138683	0.0437644	0.245739	0.49531	-0.0954967	0.0995052	5
Q96CX2	BTB/POZ domain-containing protein KCTD12 (Pfetin) (Predominantly fetal expressed T1 domain)	1.09058	1.10889	0.569588	-1.2035	-0.541555	-0.10953	0.111833	-0.684735	-0.80493	-1.05544	-0.313764	-0.196046	0.152413	-0.490514	0.133155	6
O43670	BUB3-interacting and GLEBS motif-containing protein ZNF207 (BuGZ) (hBuGZ) (Zinc finger protein 207)	0.353549	NA	0.626673	-0.240674	-0.447918	0.405121	-0.112038	NA	-0.0893594	-0.682626	0.569297	0.0179219	0.13935	-0.0593611	0.568061	5
P11586	C-1-tetrahydrofolate synthase, cytoplasmic (C1-THF synthase) [Cleaved into: C-1-tetrahydrofolate synthase, cytoplasmic, N-terminally processed] [Includes: Methylenetetrahydrofolate dehydrogenase (EC 1.5.1.5); Methenyltetrahydrofolate cyclohydrolase (EC 3.5.4.9); Formyltetrahydrofolate synthetase (EC 6.3.4.3)]	-0.734107	-0.619115	-0.0541976	0.59053	-0.741276	0.474358	-0.108192	-0.361046	0.0486547	0.196859	-0.668295	0.82546	-0.180635	-0.0110932	0.627194	6
O60271	C-Jun-amino-terminal kinase-interacting protein 4 (JIP-4) (JNK-interacting protein 4) (Cancer/testis antigen 89) (CT89) (Human lung cancer oncogene 6 protein) (HLC-6) (JNK-associated leucine-zipper protein) (JLP) (Mitogen-activated protein kinase 8-interacting protein 4) (Proliferation-inducing protein 6) (Protein highly expressed in testis) (PHET) (Sperm surface protein) (Sperm-associated antige…	-0.136728	-0.493581	0.769518	-0.864964	-0.157882	1.07149	NA	-2.28849	-0.572179	-0.858384	-0.215228	-0.224722	0.0313085	-0.8318	0.0766036	6
Q99417	c-Myc-binding protein (Associate of Myc 1) (AMY-1)	NA	0.318693	-0.715746	NA	0.62368	-0.169355	NA	-1.09783	0.00115369	NA	-0.17384	0.682753	0.0143177	-0.14694	0.73475	4
Q13363	C-terminal-binding protein 1 (CtBP1) (EC 1.1.1.-)	0.0980152	-1.02615	0.3744	-0.979402	-0.516863	0.305679	0.0790196	-1.62136	-0.432104	-0.139935	0.483777	0.320658	-0.29072	-0.218323	0.856777	6
P56545	C-terminal-binding protein 2 (CtBP2)	-0.0470403	NA	0.591775	NA	-0.255718	0.410558	-0.147681	NA	-0.0419814	NA	0.0401209	-1.29226	0.174894	-0.360451	0.220495	4
O75844	CAAX prenyl protease 1 homolog (EC 3.4.24.84) (Farnesylated proteins-converting enzyme 1) (FACE-1) (Prenyl protein-specific endoprotease 1) (Zinc metalloproteinase Ste24 homolog)	0.360196	-1.02485	-0.811194	NA	0.438612	0.803227	-1.00043	-1.5277	-0.423971	NA	-1.46634	-1.64097	-0.0468026	-1.21188	0.0159896	5
P12830	Cadherin-1 (CAM 120/80) (Epithelial cadherin) (E-cadherin) (Uvomorulin) (CD antigen CD324) [Cleaved into: E-Cad/CTF1; E-Cad/CTF2; E-Cad/CTF3]	-0.609795	NA	-1.37523	0.369271	-0.459814	-0.597016	0.271426	NA	-0.0962676	0.134615	1.00087	0.323312	-0.534518	0.32679	0.0341846	5
P55290	Cadherin-13 (Heart cadherin) (H-cadherin) (P105) (Truncated cadherin) (T-cad) (T-cadherin)	0.792189	1.15685	-0.504141	NA	1.83819	NA	0.600841	0.0951818	0.499578	NA	0.363227	NA	0.820771	0.389707	0.391351	3
O75309	Cadherin-16 (Kidney-specific cadherin) (Ksp-cadherin)	-1.24701	-0.295695	-1.16223	0.730053	-0.936359	-1.62567	0.233765	-0.681469	1.09876	0.751378	1.28765	-3.03434	-0.756152	-0.0573762	0.296323	6
Q99653	Calcineurin B homologous protein 1 (Calcineurin B-like protein) (Calcium-binding protein CHP) (Calcium-binding protein p22) (EF-hand calcium-binding domain-containing protein p22)	0.342327	1.52477	-0.790634	0.581785	0.355467	-0.549958	0.591009	0.299362	0.183582	0.466236	0.319271	-0.154634	0.243959	0.284138	0.913142	6
Q8NE86	Calcium uniporter protein, mitochondrial (HsMCU) (Coiled-coil domain-containing protein 109A)	-0.31946	-0.482755	0.801407	-0.524064	-0.17275	-0.15917	-0.334844	-0.781281	-0.027175	0.208517	-0.00137121	0.0913952	-0.142799	-0.140793	0.994686	6
Q9BPX6	Calcium uptake protein 1, mitochondrial (Atopy-related autoantigen CALC) (ara CALC) (Calcium-binding atopy-related autoantigen 1) (allergen Hom s 4)	0.76137	NA	0.126841	NA	0.0820213	-0.0764172	-0.533284	-0.599943	-0.679804	NA	-0.686847	-1.37981	0.223454	-0.775937	0.0112922	4
O75746	Calcium-binding mitochondrial carrier protein Aralar1 (Mitochondrial aspartate glutamate carrier 1) (Solute carrier family 25 member 12)	-0.294226	0.299127	0.984261	-0.16694	0.104337	-0.114597	-1.39013	0.27274	-0.658538	0.274172	-0.797238	-0.459159	0.135327	-0.459692	0.10275	6
Q9UJS0	Calcium-binding mitochondrial carrier protein Aralar2 (Citrin) (Mitochondrial aspartate glutamate carrier 2) (Solute carrier family 25 member 13)	-0.987188	-0.94536	-0.0472937	0.777872	0.116498	-0.467394	-0.969876	-0.405815	-1.2394	1.42304	-0.871548	-0.432182	-0.258811	-0.415963	0.729556	6
Q6NUK1	Calcium-binding mitochondrial carrier protein SCaMC-1 (Mitochondrial ATP-Mg/Pi carrier protein 1) (Mitochondrial Ca(2+)-dependent solute carrier protein 1) (Small calcium-binding mitochondrial carrier protein 1) (Solute carrier family 25 member 24)	0.431569	0.627046	-0.459834	0.23352	-1.20025	0.830823	-1.06498	0.13606	-1.06534	0.543496	-1.14168	-1.23003	0.077146	-0.637079	0.11059	6
Q9Y376	Calcium-binding protein 39 (MO25alpha) (Protein Mo25)	-1.55474	-0.857756	-0.0079132	-0.369818	0.756596	-0.0360081	0.0911243	-0.107897	-0.790983	-0.460747	0.169284	-0.437819	-0.34494	-0.256173	0.810111	6
Q86UW7	Calcium-dependent secretion activator 2 (Calcium-dependent activator protein for secretion 2) (CAPS-2)	-1.01958	NA	0.55768	-0.344209	-1.93926	-1.33403	-1.71416	NA	-0.759893	-0.372673	-0.741083	0.0402612	-0.815879	-0.70951	0.827615	4
Q14123	Calcium/calmodulin-dependent 3',5'-cyclic nucleotide phosphodiesterase 1C (Cam-PDE 1C) (EC 3.1.4.17) (hCam-3)	0.385265	NA	1.54359	NA	-0.953439	1.02375	-2.69937	NA	-0.00568096	NA	-0.642842	-0.0419666	0.499793	-0.847466	0.0752805	4
Q13557	Calcium/calmodulin-dependent protein kinase type II subunit delta (CaM kinase II subunit delta) (CaMK-II subunit delta) (EC 2.7.11.17)	NA	NA	-0.0447914	-1.36505	-0.805081	0.327687	NA	NA	0.611645	-0.854492	0.86267	1.00223	-0.47181	0.405514	0.121136	4
Q9HB71	Calcyclin-binding protein (CacyBP) (hCacyBP) (S100A6-binding protein) (Siah-interacting protein)	-0.971374	0.434988	0.351628	0.208517	-1.10079	0.685178	-1.8948	-0.507378	-0.171011	0.393855	-0.025133	0.635801	-0.0653093	-0.261445	0.668224	4
Q13938	Calcyphosin (Calcyphosine)	1.35654	-0.260791	-0.90544	-0.547868	0.445939	0.341417	-2.32344	-1.02306	1.53536	1.75531	0.00518438	-0.438014	0.0716323	-0.0814445	0.808756	6
Q05682	Caldesmon (CDM)	0.708055	0.44869	0.349139	0.497638	-0.264183	-0.38913	-0.184523	-1.17059	-0.0566562	0.179638	-0.795108	-0.972082	0.225035	-0.499887	0.0386761	6
P48539	Calmodulin regulator protein PCP4 (Brain-specific polypeptide PEP-19) (Purkinje cell protein 4)	-2.70097	3.6757	1.41997	-0.548396	NA	NA	1.54102	-1.80556	-1.8484	-0.485317	NA	NA	0.461578	-0.649565	0.374737	5
P0DP25	Calmodulin-3	0.494057	1.26819	-0.604498	0.0688771	0.576667	-1.32214	0.490775	1.17133	0.239276	-0.512781	0.284159	-0.371982	0.0801922	0.216797	0.753603	6
P27824	Calnexin (IP90) (Major histocompatibility complex class I antigen-binding protein p88) (p90)	-0.459477	0.135535	0.23842	0.438293	-0.517028	0.286171	-0.280983	0.59053	-0.4478	0.38648	-0.148049	0.136979	0.0203191	0.0395261	0.94777	6
P04632	Calpain small subunit 1 (CSS1) (Calcium-activated neutral proteinase small subunit) (CANP small subunit) (Calcium-dependent protease small subunit) (CDPS) (Calcium-dependent protease small subunit 1) (Calpain regulatory subunit)	0.0768327	0.882917	-0.332317	-0.242038	0.251446	-0.302867	-0.207228	0.384271	0.0603241	-0.103085	0.54962	0.225522	0.0556624	0.151571	0.73989	6
P07384	Calpain-1 catalytic subunit (EC 3.4.22.52) (Calcium-activated neutral proteinase 1) (CANP 1) (Calpain mu-type) (Calpain-1 large subunit) (Cell proliferation-inducing gene 30 protein) (Micromolar-calpain) (muCANP)	-0.943028	-0.454012	-0.0998964	-0.235875	0.0900404	-0.73586	-0.0133633	0.120219	0.147307	-0.049024	0.388134	0.654527	-0.396438	0.207967	0.0395194	6
P17655	Calpain-2 catalytic subunit (EC 3.4.22.53) (Calcium-activated neutral proteinase 2) (CANP 2) (Calpain M-type) (Calpain large polypeptide L2) (Calpain-2 large subunit) (Millimolar-calpain) (M-calpain)	0.250355	0.602267	-0.123418	0.116897	-0.249668	0.393306	-0.122617	-0.568259	-0.254961	-0.0223024	0.171847	0.202637	0.164957	-0.0989425	0.325592	6
P20810	Calpastatin (Calpain inhibitor) (Sperm BS-17 component)	-1.0331	-0.262331	-0.326317	-0.518205	0.177344	-0.724063	0.366476	0.598079	0.988267	-0.71921	-1.12898	1.53829	-0.447778	0.273821	0.109976	6
Q15417	Calponin-3 (Calponin, acidic isoform)	-0.462078	0.182692	-0.0264695	0.177726	-1.59907	0.532566	-0.750251	-1.34212	-0.258615	-0.508403	0.128557	0.227125	-0.199105	-0.417285	0.579704	6
P27797	Calreticulin (CRP55) (Calregulin) (Endoplasmic reticulum resident protein 60) (ERp60) (HACBP) (grp60)	-0.246173	0.877116	0.228234	0.374845	-0.733148	0.432532	0.0396999	-1.30358	-0.714231	-0.195996	-0.216468	0.589188	0.155568	-0.300231	0.223498	6
O43852	Calumenin (Crocalbin) (IEF SSP 9302)	-0.281842	0.833416	0.422341	-0.0275132	-1.38737	0.182311	0.287236	-0.0658081	-0.514903	-0.276468	-0.154105	0.865365	-0.0431102	0.0235529	0.859769	6
P17612	cAMP-dependent protein kinase catalytic subunit alpha (PKA C-alpha) (EC 2.7.11.11)	0.53057	NA	-0.0592694	NA	-0.666874	-0.109732	0.704872	NA	0.498966	NA	0.0040339	-0.188233	-0.0763264	0.25491	0.41346	4
P22694	cAMP-dependent protein kinase catalytic subunit beta (PKA C-beta) (EC 2.7.11.11)	-0.974631	NA	NA	0.355129	0.660746	0.00115369	-0.318974	NA	NA	0.0395596	0.743558	0.280838	0.0105995	0.186245	0.695504	4
P10644	cAMP-dependent protein kinase type I-alpha regulatory subunit (Tissue-specific extinguisher 1) (TSE1)	-0.16372	-0.781578	-0.0879327	-1.51367	0.00791308	-0.288611	0.759156	-0.767266	-0.077589	-1.5211	0.425244	-0.350798	-0.471266	-0.255392	0.596617	6
P13861	cAMP-dependent protein kinase type II-alpha regulatory subunit	3.9555	0.827087	-0.0904496	0.293017	0.583904	-0.418716	9.56188	0.413269	0.500496	-0.333116	-0.654944	-0.403504	0.85839	1.51401	0.654717	6
Q9BSD7	Cancer-related nucleoside-triphosphatase (NTPase) (EC 3.6.1.15) (Nucleoside triphosphate phosphohydrolase)	0.395173	0.580435	1.01799	-0.28988	0.476226	-0.169582	-0.329577	-0.00570993	-0.436061	-0.521391	-0.562133	-0.706865	0.335061	-0.426956	0.0165491	6
Q14444	Caprin-1 (Cell cycle-associated protein 1) (Cytoplasmic activation- and proliferation-associated protein 1) (GPI-anchored membrane protein 1) (GPI-anchored protein p137) (GPI-p137) (p137GPI) (Membrane component chromosome 11 surface marker 1) (RNA granule protein 105)	-2.4416	0.947853	0.189413	NA	-0.605815	-2.49443	-2.31941	-0.680937	-0.86352	NA	0.490159	-1.65023	-0.880916	-1.00479	0.863134	5
P00915	Carbonic anhydrase 1 (EC 4.2.1.1) (Carbonate dehydratase I) (Carbonic anhydrase B) (CAB) (Carbonic anhydrase I) (CA-I)	-1.52928	0.899098	0.331934	-0.466357	-0.508896	0.46289	-1.74284	0.184217	-0.3361	-0.495919	-2.06691	-0.269843	-0.135102	-0.7879	0.185465	6
O43570	Carbonic anhydrase 12 (EC 4.2.1.1) (Carbonate dehydratase XII) (Carbonic anhydrase XII) (CA-XII) (Tumor antigen HOM-RCC-3.1.3)	-0.0338058	-0.884461	-0.610698	-1.11263	1.00734	-0.586926	0.467488	-0.422636	0.916935	-0.749572	1.43461	-2.17521	-0.370197	-0.088063	0.614296	6
P00918	Carbonic anhydrase 2 (EC 4.2.1.1) (Carbonate dehydratase II) (Carbonic anhydrase C) (CAC) (Carbonic anhydrase II) (CA-II)	-1.60634	-0.599134	-3.23474	1.10266	-1.20164	-2.03298	-2.85998	-0.62687	1.76022	0.216486	0.424492	0.361656	-1.26203	-0.120666	0.14316	6
P16152	Carbonyl reductase [NADPH] 1 (EC 1.1.1.184) (15-hydroxyprostaglandin dehydrogenase [NADP(+)]) (EC 1.1.1.197) (NADPH-dependent carbonyl reductase 1) (Prostaglandin 9-ketoreductase) (Prostaglandin-E(2) 9-reductase) (EC 1.1.1.189) (Short chain dehydrogenase/reductase family 21C member 1)	-0.499381	-0.902012	0.370611	-0.316941	0.468323	-0.244395	0.300885	0.930094	-0.85985	0.0539454	-0.110838	0.242084	-0.187299	0.0927202	0.42232	6
O75828	Carbonyl reductase [NADPH] 3 (EC 1.1.1.184) (NADPH-dependent carbonyl reductase 3) (Short chain dehydrogenase/reductase family 21C member 2)	-0.357197	1.80368	0.447209	NA	0.479334	-0.822401	0.325962	-1.57162	-0.116223	NA	-1.92172	0.369271	0.310125	-0.582866	0.144951	5
Q8N4T8	Carbonyl reductase family member 4 (EC 1.-.-.-) (3-ketoacyl-[acyl-carrier-protein] reductase beta subunit) (KAR beta subunit) (3-oxoacyl-[acyl-carrier-protein] reductase) (EC 1.1.1.-) (Quinone reductase CBR4) (Short chain dehydrogenase/reductase family 45C member 1)	0.265557	0.0298416	0.125783	0.0382957	-0.0238417	0.0833836	-0.401844	-0.632786	-2.14784	0.484911	-0.278426	0.130667	0.0865032	-0.47422	0.154624	6
Q96DG6	Carboxymethylenebutenolidase homolog (EC 3.1.-.-)	-0.256028	-1.01182	-1.00081	1.04026	-0.560558	-0.765989	0.170181	0.0590783	-1.78399	1.14143	-0.564649	-0.724468	-0.425824	-0.283735	0.766507	6
O75976	Carboxypeptidase D (EC 3.4.17.22) (Metallocarboxypeptidase D) (gp180)	NA	NA	0.51541	0.437973	0.294312	0.049352	NA	NA	-1.17619	0.0353424	-0.309663	-0.453972	0.324262	-0.47612	0.0532197	3
Q9Y646	Carboxypeptidase Q (EC 3.4.17.-) (Lysosomal dipeptidase) (Plasma glutamate carboxypeptidase)	-1.79496	-1.08743	-2.90002	-1.49005	0.169925	-1.92221	-1.16424	0.470198	1.06406	-1.7596	1.68334	0.780982	-1.50412	0.179122	0.0134384	6
P43155	Carnitine O-acetyltransferase (Carnitine acetylase) (EC 2.3.1.7) (Carnitine acetyltransferase) (CAT) (CrAT)	-0.608166	-0.104744	0.901881	-1.04008	-0.768543	0.438293	-0.667424	0.510354	-1.34545	-0.286111	-0.424571	0.566766	-0.196894	-0.274407	0.852528	6
P50416	Carnitine O-palmitoyltransferase 1, liver isoform (CPT1-L) (EC 2.3.1.21) (Carnitine O-palmitoyltransferase I, liver isoform) (CPT I) (CPTI-L) (Carnitine palmitoyltransferase 1A)	-0.120341	-0.205364	0.671475	-1.23257	0.0894982	0.510759	-0.621955	-1.04427	-0.929638	-0.730344	0.113834	-0.217625	-0.0477564	-0.571666	0.149515	6
Q92523	Carnitine O-palmitoyltransferase 1, muscle isoform (CPT1-M) (EC 2.3.1.21) (Carnitine O-palmitoyltransferase I, muscle isoform) (CPT I) (CPTI-M) (Carnitine palmitoyltransferase 1B) (Carnitine palmitoyltransferase I-like protein)	1.12307	0.256769	-0.197881	NA	-1.47105	1.23573	1.23456	-0.0937559	-1.00979	NA	0.913722	0.364348	0.189327	0.281818	0.870538	5
P23786	Carnitine O-palmitoyltransferase 2, mitochondrial (EC 2.3.1.21) (Carnitine palmitoyltransferase II) (CPT II)	-0.573102	-0.26833	-0.452708	0.681404	-1.15377	0.990592	-1.26389	-1.79111	-1.47995	0.509341	-0.702586	-0.0345001	-0.129319	-0.793783	0.164951	6
Q9NQ79	Cartilage acidic protein 1 (68 kDa chondrocyte-expressed protein) (CEP-68) (ASPIC)	-0.253343	0.0855606	-0.568559	NA	1.3388	0.173383	-0.632047	-0.235212	2.42331	NA	-1.7338	-1.18449	0.155167	-0.272447	0.533054	5
O75718	Cartilage-associated protein	0.882526	-0.504591	1.43237	0.135404	NA	NA	-0.158043	-0.822835	0.26123	0.0622599	NA	NA	0.486427	-0.164347	0.19571	3
Q8NEV1	Casein kinase II subunit alpha 3 (CK II alpha 3) (EC 2.7.11.1) (Casein kinase II alpha 1 polypeptide pseudogene)	0.331017	NA	0.375178	0.581978	-1.06709	0.117828	0.107956	NA	0.364124	1.18307	0.273576	0.111031	0.0677819	0.407952	0.383071	6
P67870	Casein kinase II subunit beta (CK II beta) (Phosvitin) (Protein G5a)	0.361095	0.208392	0.174662	0.18053	-0.416327	-0.284423	0.715893	-0.695816	0.081885	0.128029	0.586501	-0.264027	0.0373215	0.0920775	0.85623	6
Q9H078	Caseinolytic peptidase B protein homolog (EC 3.6.1.3) (Suppressor of potassium transport defect 3)	-1.31531	-0.319298	1.192	-0.415384	-0.471849	0.123799	-1.24612	-1.42954	-0.626959	-0.278706	-0.641491	0.104337	-0.201006	-0.686413	0.242718	6
Q96LW7	Caspase recruitment domain-containing protein 19 (Bcl10-interacting CARD protein) (BinCARD)	0.384823	NA	1.01521	NA	-0.673601	-0.681585	-0.0722249	NA	0.257855	NA	-0.811093	-0.447839	0.0112125	-0.268325	0.562787	4
P04040	Catalase (EC 1.11.1.6)	-0.606013	0.201383	-1.92101	-1.64111	0.614757	-0.344099	0.414136	2.21058	-0.11491	-1.43475	1.09646	0.622556	-0.616015	0.465678	0.0757348	6
P21964	Catechol O-methyltransferase (EC 2.1.1.6)	-1.17322	NA	-0.968407	1.4313	-0.233702	-1.15357	-1.54107	NA	-1.026	1.00748	0.594262	-0.862418	-0.419521	-0.365549	0.929961	5
Q86VU5	Catechol O-methyltransferase domain-containing protein 1 (EC 2.1.1.-)	0.661841	-1.2547	0.168257	-1.14813	-0.591701	-0.61741	0.117961	-0.755016	0.302524	-0.78019	0.0846086	0.0676387	-0.463641	-0.160412	0.42064	6
P35221	Catenin alpha-1 (Alpha E-catenin) (Cadherin-associated protein) (Renal carcinoma antigen NY-REN-13)	-0.604564	-0.432279	-0.650793	0.584963	-0.968153	-0.189022	0.144307	-0.0992935	-0.109654	0.232784	0.392867	0.383165	-0.376642	0.157363	0.0857828	6
P35222	Catenin beta-1 (Beta-catenin)	-0.744946	NA	-0.426742	-1.42961	0.313014	-0.180986	0.422125	NA	0.109427	-1.05829	0.496104	0.120883	-0.493855	0.0180494	0.229316	5
O60716	Catenin delta-1 (Cadherin-associated Src substrate) (CAS) (p120 catenin) (p120(ctn)) (p120(cas))	-0.825747	-0.203004	-0.869175	0.066537	0.486354	-0.594792	0.405666	0.299948	-0.044345	0.152768	1.07066	0.543199	-0.323304	0.40465	0.0323026	6
P07858	Cathepsin B (EC 3.4.22.1) (APP secretase) (APPS) (Cathepsin B1) [Cleaved into: Cathepsin B light chain; Cathepsin B heavy chain]	0.202136	1.90489	0.0444641	-0.729053	0.735609	-1.23236	0.49057	0.0569996	0.46801	-0.964038	0.821302	0.00877371	0.15428	0.146936	0.987852	6
P07339	Cathepsin D (EC 3.4.23.5) [Cleaved into: Cathepsin D light chain; Cathepsin D heavy chain]	0.474981	0.300768	-0.695068	-1.04802	1.28771	-0.617012	0.351628	0.0677764	0.257011	-0.712811	0.0842004	-0.651994	-0.0494412	-0.100698	0.89892	6
P07711	Cathepsin L1 (EC 3.4.22.15) (Cathepsin L) (Major excreted protein) (MEP) [Cleaved into: Cathepsin L1 heavy chain; Cathepsin L1 light chain]	-0.888354	-0.229907	-1.13943	-0.519611	-0.878719	-2.37086	-0.151266	-0.348207	1.38134	-1.26798	1.85276	-1.14105	-1.00448	0.0542655	0.0692171	6
Q9UBR2	Cathepsin Z (EC 3.4.18.1) (Cathepsin P) (Cathepsin X)	-0.25858	0.614474	-0.127873	-1.19846	0.549226	-0.379545	0.905967	0.838589	0.719665	-0.86268	1.04376	-1.01008	-0.13346	0.272538	0.372107	6
P20645	Cation-dependent mannose-6-phosphate receptor (CD Man-6-P receptor) (CD-MPR) (46 kDa mannose 6-phosphate receptor) (MPR 46)	-0.0211015	0.592349	0.524966	0.321928	-0.439735	-0.403637	-0.185491	0.126312	-0.205763	0.329525	-0.0116898	-0.421245	0.095795	-0.0613918	0.58115	6
P11717	Cation-independent mannose-6-phosphate receptor (CI Man-6-P receptor) (CI-MPR) (M6PR) (300 kDa mannose 6-phosphate receptor) (MPR 300) (Insulin-like growth factor 2 receptor) (Insulin-like growth factor II receptor) (IGF-II receptor) (M6P/IGF2 receptor) (M6P/IGF2R) (CD antigen CD222)	NA	1.26141	-0.23382	-0.202854	0.275603	0.554736	NA	0.181675	0.122209	1.26861	-0.15967	-0.695325	0.331015	0.143501	0.661051	6
Q6NZI2	Caveolae-associated protein 1 (Cavin-1) (Polymerase I and transcript release factor)	0.0938306	-0.816571	1.15504	-1.47429	0.356482	0.514703	0.400101	-0.714894	0.76528	-1.1906	-0.905332	-1.15608	-0.0284684	-0.466921	0.370767	6
Q96Q11	CCA tRNA nucleotidyltransferase 1, mitochondrial (EC 2.7.7.72) (Mitochondrial tRNA nucleotidyl transferase, CCA-adding) (mt CCA-adding enzyme) (mt tRNA CCA-diphosphorylase) (mt tRNA CCA-pyrophosphorylase) (mt tRNA adenylyltransferase)	-0.552643	-0.138966	0.919073	NA	-0.179858	0.34551	-0.562794	0.736388	-0.55349	NA	-2.369	-0.184015	0.0786233	-0.586582	0.214652	5
Q9Y5K6	CD2-associated protein (Adapter protein CMS) (Cas ligand with multiple SH3 domains)	-0.858175	1.09835	-1.02265	0.537346	-1.24345	0.316841	-0.632316	2.50004	-0.236232	0.183963	-0.703807	0.979294	-0.195291	0.34849	0.348454	6
P16070	CD44 antigen (CDw44) (Epican) (Extracellular matrix receptor III) (ECMR-III) (GP90 lymphocyte homing/adhesion receptor) (HUTCH-I) (Heparan sulfate proteoglycan) (Hermes antigen) (Hyaluronate receptor) (Phagocytic glycoprotein 1) (PGP-1) (Phagocytic glycoprotein I) (PGP-I) (CD antigen CD44)	-0.681724	-0.0256763	-1.67268	NA	-0.25777	-0.14143	0.452174	0.769264	0.690015	NA	1.27673	0.336055	-0.555856	0.704848	0.00459252	5
P13987	CD59 glycoprotein (1F5 antigen) (20 kDa homologous restriction factor) (HRF-20) (HRF20) (MAC-inhibitory protein) (MAC-IP) (MEM43 antigen) (Membrane attack complex inhibition factor) (MACIF) (Membrane inhibitor of reactive lysis) (MIRL) (Protectin) (CD antigen CD59)	1.34085	0.104202	-0.955172	-2.22082	-0.0482929	-0.380277	-0.0664878	1.22212	0.686702	-1.45835	0.350045	0.482848	-0.359918	0.202814	0.316619	6
P08962	CD63 antigen (Granulophysin) (Lysosomal-associated membrane protein 3) (LAMP-3) (Melanoma-associated antigen ME491) (OMA81H) (Ocular melanoma-associated antigen) (Tetraspanin-30) (Tspan-30) (CD antigen CD63)	-1.86313	-1.0357	-1.42519	-1.40247	-0.683437	-0.878401	0.618239	0.467593	0.537843	-0.896872	1.90931	1.15179	-1.21472	0.631318	0.000351592	6
P21926	CD9 antigen (5H9 antigen) (Cell growth-inhibiting gene 2 protein) (Leukocyte antigen MIC3) (Motility-related protein) (MRP-1) (Tetraspanin-29) (Tspan-29) (p24) (CD antigen CD9)	-0.456524	-1.22685	-1.7413	-1.9487	-0.610742	0.132248	0.133958	0.55817	0.753091	-1.0733	-0.645954	1.22002	-0.97531	0.157664	0.0235671	6
Q9NZ45	CDGSH iron-sulfur domain-containing protein 1 (MitoNEET)	0.854075	0.550211	0.528171	-0.185737	-0.597649	-0.505308	-0.433039	-0.171937	-0.222936	0.285698	0.359409	-0.355387	0.107294	-0.0896986	0.544738	6
Q8N5K1	CDGSH iron-sulfur domain-containing protein 2 (Endoplasmic reticulum intermembrane small protein) (MitoNEET-related 1 protein) (Miner1) (Nutrient-deprivation autophagy factor-1) (NAF-1)	0.374066	-0.55669	-0.291769	-0.320864	0.448161	-0.262279	-0.433623	0.122209	-1.01444	-0.292051	0.240742	-0.268626	-0.101563	-0.274298	0.568412	6
Q96JB5	CDK5 regulatory subunit-associated protein 3 (CDK5 activator-binding protein C53) (LXXLL/leucine-zipper-containing ARF-binding protein) (Protein HSF-27)	-0.220833	0.780814	-0.477161	0.286053	-0.628051	0.625738	-0.0707544	-0.684596	-1.19291	0.126709	-0.655785	0.137241	0.0610935	-0.390016	0.207501	6
Q9NXV6	CDKN2A-interacting protein (Collaborator of ARF)	NA	-0.85773	0.677621	-0.961704	-0.701154	0.168899	NA	-0.686243	-0.0716638	-1.10986	0.874128	-0.00233906	-0.334814	-0.199195	0.765416	5
Q8NFZ8	Cell adhesion molecule 4 (Immunoglobulin superfamily member 4C) (IgSF4C) (Nectin-like protein 4) (NECL-4) (TSLC1-like protein 2)	0.313942	NA	-0.295925	NA	-0.170832	-1.35513	-0.443634	NA	0.903655	NA	1.69831	0.00331439	-0.376986	0.540411	0.114083	4
Q8N163	Cell cycle and apoptosis regulator protein 2 (Cell division cycle and apoptosis regulator protein 2) (DBIRD complex subunit KIAA1967) (Deleted in breast cancer gene 1 protein) (DBC-1) (DBC.1) (NET35) (p30 DBC)	-0.78411	-1.03919	0.727616	-0.351479	-0.0364815	0.561204	-1.3531	-1.16275	-0.69626	-1.17746	0.244765	0.0247452	-0.153741	-0.686676	0.193433	6
Q9NV96	Cell cycle control protein 50A (P4-ATPase flippase complex beta subunit TMEM30A) (Transmembrane protein 30A)	NA	-1.20178	0.0749164	NA	-0.559197	-0.0266459	NA	-1.04029	-0.713332	NA	1.34545	-0.156177	-0.428175	-0.141086	0.606573	5
Q8N111	Cell cycle exit and neuronal differentiation protein 1 (BM88 antigen)	-1.57915	-2.17098	1.89216	-2.54852	NA	-3.86573	-1.57338	0.113434	1.20408	-3.37556	NA	-0.184736	-1.65444	-0.763232	0.391791	6
P60953	Cell division control protein 42 homolog (G25K GTP-binding protein)	0.159758	-0.402531	-0.226594	-0.305414	0.0828388	-0.423739	0.732747	-0.472449	1.43595	0.256286	0.531369	0.370834	-0.185947	0.475789	0.0505401	6
O75503	Ceroid-lipofuscinosis neuronal protein 5 (Protein CLN5) [Cleaved into: Ceroid-lipofuscinosis neuronal protein 5, secreted form]	0.00848689	0.308594	-1.04644	-0.0996027	NA	-1.63249	0.275722	0.457332	0.545968	-0.0580674	NA	0.473008	-0.492292	0.338792	0.0535211	5
P00450	Ceruloplasmin (EC 1.16.3.1) (Ferroxidase)	-0.579663	0.946581	0.396598	0.0716254	0.397803	-0.342141	1.44737	0.304628	0.13711	0.063641	-1.3606	0.330099	0.148467	0.153707	0.990028	6
O43633	Charged multivesicular body protein 2a (Chromatin-modifying protein 2a) (CHMP2a) (Putative breast adenocarcinoma marker BC-2) (Vacuolar protein sorting-associated protein 2-1) (Vps2-1) (hVps2-1)	0.910426	-0.183556	0.146134	-0.83385	0.675274	0.291721	-0.239481	0.541812	1.34364	-0.643563	-0.0329495	0.489235	0.167691	0.243115	0.845344	5
Q9BY43	Charged multivesicular body protein 4a (Chromatin-modifying protein 4a) (CHMP4a) (SNF7 homolog associated with Alix-2) (SNF7-1) (hSnf-1) (Vacuolar protein sorting-associated protein 32-1) (Vps32-1) (hVps32-1)	-1.32807	NA	-2.50955	NA	-0.318884	0.00977712	-0.385281	NA	0.0899049	NA	0.857742	1.02198	-1.03668	0.396086	0.029551	4
Q9H444	Charged multivesicular body protein 4b (Chromatin-modifying protein 4b) (CHMP4b) (SNF7 homolog associated with Alix 1) (SNF7-2) (hSnf7-2) (Vacuolar protein sorting-associated protein 32-2) (Vps32-2) (hVps32-2)	NA	0.650581	-0.205663	-0.348905	-0.781653	0.273098	NA	0.292664	0.00489684	-1.66974	0.676087	0.55562	-0.0825084	-0.0280945	0.908171	5
Q9NZZ3	Charged multivesicular body protein 5 (Chromatin-modifying protein 5) (SNF7 domain-containing protein 2) (Vacuolar protein sorting-associated protein 60) (Vps60) (hVps60)	-0.508444	NA	0.467488	-0.369576	-0.532637	0.0692897	0.494364	NA	0.396927	-0.288981	-0.19136	0.355467	-0.174776	0.153284	0.327972	4
Q96FZ7	Charged multivesicular body protein 6 (Chromatin-modifying protein 6) (Vacuolar protein sorting-associated protein 20) (Vps20) (hVps20)	-0.313531	NA	-0.317589	NA	-0.173873	-0.656763	1.22983	NA	0.178874	NA	0.708761	-0.0318134	-0.365439	0.521414	0.0398099	4
Q9BWS9	Chitinase domain-containing protein 1 (Stabilin-1-interacting chitinase-like protein) (SI-CLP)	NA	-0.224756	-0.189039	-0.334152	-0.774034	0.131326	NA	-0.681168	-0.913923	-0.334753	-1.93335	1.46999	-0.278131	-0.478641	0.704016	5
Q9BT22	Chitobiosyldiphosphodolichol beta-mannosyltransferase (EC 2.4.1.142) (Asparagine-linked glycosylation protein 1 homolog) (Beta-1,4-mannosyltransferase) (GDP-Man:GlcNAc2-PP-dolichol mannosyltransferase) (GDP-mannose-dolichol diphosphochitobiose mannosyltransferase) (Mannosyltransferase-1) (MT-1) (hMat-1)	-0.368141	NA	0.196355	-0.151811	0.0543623	-0.66621	-0.162396	NA	0.329066	0.207018	-0.859195	-1.17942	-0.187089	-0.332985	0.695561	4
O00299	Chloride intracellular channel protein 1 (Chloride channel ABP) (Nuclear chloride ion channel 27) (NCC27) (Regulatory nuclear chloride ion channel protein) (hRNCC)	0.123534	0.468844	-0.432396	-0.180217	0.261952	-0.126502	-0.0363039	-0.449572	-0.0695579	-0.173254	0.0862403	-0.253017	0.0192024	-0.149244	0.511644	6
Q8NE62	Choline dehydrogenase, mitochondrial (CDH) (CHD) (EC 1.1.99.1)	0.182946	NA	0.184217	-0.483642	-0.510909	0.703544	1.20608	NA	-1.72982	-0.767437	-0.454585	0.350724	0.0152312	-0.279007	0.565848	5
Q9Y259	Choline/ethanolamine kinase (Choline kinase beta) (CK) (CKB) (EC 2.7.1.32) (Choline kinase-like protein) (Ethanolamine kinase) (EK) (EC 2.7.1.82) (Ethanolamine kinase beta) (EKB) (choline/ethanolamine kinase beta) (CKEKB)	-0.401768	0.195096	0.415651	NA	0.19333	-1.35542	-1.92341	1.27149	0.341644	NA	0.669208	-0.967786	-0.190623	-0.121772	0.907029	5
Q9Y3Y2	Chromatin target of PRMT1 protein (Friend of PRMT1 protein) (Small arginine- and glycine-rich protein) (SRAG)	1.39917	-1.05026	0.178874	-1.02621	NA	0.95017	-0.19904	-0.564606	-0.646925	-0.622043	NA	1.07642	0.0903493	-0.191238	0.605816	5
Q13185	Chromobox protein homolog 3 (HECH) (Heterochromatin protein 1 homolog gamma) (HP1 gamma) (Modifier 2 protein)	-0.242567	0.348572	0.217603	0.110363	0.00129784	0.0905825	-0.43862	0.860526	0.240131	-0.120984	0.291839	-0.880418	0.087642	-0.00792105	0.757949	6
Q8N8U2	Chromodomain Y-like protein 2 (CDY-like 2)	-0.345326	NA	-1.65908	0.104605	-0.79016	-0.281597	-0.789586	NA	-0.757257	-0.671876	0.505586	-0.63064	-0.594312	-0.468755	0.756714	3
Q96N23	Cilia- and flagella-associated protein 54	NA	-2.85527	-0.106327	NA	-1.09974	0.498659	NA	1.7291	0.373398	NA	-0.341373	0.338567	-0.890671	0.524922	0.0676626	3
Q8N0X4	Citramalyl-CoA lyase, mitochondrial (EC 4.1.3.25) (Beta-methylmalate synthase) (EC 2.3.3.-) (Citrate lyase subunit beta-like protein) (Citrate lyase beta-like) (Malate synthase) (EC 2.3.3.9)	-0.458783	0.394514	0.306146	-0.0971469	0.495286	0.727703	-0.713639	-1.85324	-1.65763	-0.10698	-1.55983	-0.170215	0.227953	-1.01026	0.00416543	6
O75390	Citrate synthase, mitochondrial (EC 2.3.3.1) (Citrate (Si)-synthase)	-0.240094	0.384602	0.448267	-0.0630776	-0.588834	0.433173	-0.638434	-1.04585	-1.29092	0.147176	0.0870554	-0.00582581	0.0623394	-0.4578	0.138002	6
Q00610	Clathrin heavy chain 1 (Clathrin heavy chain on chromosome 17) (CLH-17)	-0.675235	-0.766971	0.432639	-0.287466	-1.15512	0.90458	-0.935338	-0.763195	-0.596536	-0.395037	-0.521101	0.157302	-0.257928	-0.508984	0.497711	6
Q14677	Clathrin interactor 1 (Clathrin-interacting protein localized in the trans-Golgi region) (Clint) (Enthoprotin) (Epsin-4) (Epsin-related protein) (EpsinR)	0.493545	2.07396	0.175684	0.15056	0.653885	0.0847446	0.980098	3.54461	0.171335	0.255199	0.476019	-0.174426	0.605396	0.875472	0.637111	6
P09496	Clathrin light chain A (Lca)	0.71949	0.98783	0.109427	0.260869	-0.552051	-0.0263814	-0.002657	-0.723134	-0.45591	-0.30276	-0.132689	-0.172213	0.249864	-0.298227	0.0839078	6
P09497	Clathrin light chain B (Lcb)	0.0786098	1.39056	-0.00717357	0.00345832	0.190299	-0.229162	-0.111508	-0.255925	-0.120184	-0.514985	-0.377744	-0.831871	0.237765	-0.368703	0.0648061	6
Q9UKF6	Cleavage and polyadenylation specificity factor subunit 3 (EC 3.1.27.-) (Cleavage and polyadenylation specificity factor 73 kDa subunit) (CPSF 73 kDa subunit) (mRNA 3'-end-processing endonuclease CPSF-73)	-0.920489	NA	0.50518	NA	-1.76087	0.986229	-0.768715	NA	-0.682904	NA	-0.902659	-0.0436905	-0.297488	-0.599492	0.611152	3
O43809	Cleavage and polyadenylation specificity factor subunit 5 (Cleavage and polyadenylation specificity factor 25 kDa subunit) (CFIm25) (CPSF 25 kDa subunit) (Nucleoside diphosphate-linked moiety X motif 21) (Nudix motif 21) (Pre-mRNA cleavage factor Im 25 kDa subunit)	0.974236	-1.23179	0.125916	-1.99315	-0.322559	-0.188381	-0.0712696	-3.03777	0.286645	-1.75438	0.423847	-0.603512	-0.439287	-0.79274	0.569638	6
Q16630	Cleavage and polyadenylation specificity factor subunit 6 (Cleavage and polyadenylation specificity factor 68 kDa subunit) (CFIm68) (CPSF 68 kDa subunit) (Pre-mRNA cleavage factor Im 68 kDa subunit) (Protein HPBRII-4/7)	0.505078	0.322966	0.318461	-0.307948	0.124196	0.0717627	0.0281448	-0.216602	0.220578	-0.123984	0.245131	0.134615	0.172419	0.0479803	0.618	6
Q8N684	Cleavage and polyadenylation specificity factor subunit 7 (Cleavage and polyadenylation specificity factor 59 kDa subunit) (CFIm59) (CPSF 59 kDa subunit) (Pre-mRNA cleavage factor Im 59 kDa subunit)	-0.203037	NA	-0.0978415	-0.307055	-0.418504	-0.334844	0.62527	NA	-0.186886	-0.687079	0.038998	-0.339071	-0.272256	-0.109754	0.608982	5
P33240	Cleavage stimulation factor subunit 2 (CF-1 64 kDa subunit) (Cleavage stimulation factor 64 kDa subunit) (CSTF 64 kDa subunit) (CstF-64)	0.332966	0.0565835	0.62527	NA	0.50711	0.303576	-0.445578	-1.01908	-0.692362	NA	0.942608	-0.28891	0.365101	-0.300665	0.0975397	5
O75153	Clustered mitochondria protein homolog	-1.05505	0.431356	0.73933	NA	-0.334262	0.376179	-1.31459	-1.47806	-0.754018	NA	-0.0839362	0.0395596	0.0315102	-0.71821	0.106889	6
P10909	Clusterin (Aging-associated gene 4 protein) (Apolipoprotein J) (Apo-J) (Complement cytolysis inhibitor) (CLI) (Complement-associated protein SP-40,40) (Ku70-binding protein 1) (NA1/NA2) (Testosterone-repressed prostate message 2) (TRPM-2) [Cleaved into: Clusterin beta chain (ApoJalpha) (Complement cytolysis inhibitor a chain); Clusterin alpha chain (ApoJbeta) (Complement cytolysis inhibitor b cha…	0.695014	1.321	-1.77695	0.283922	-0.877553	0.596935	0.856149	-0.767045	-0.729627	-0.146531	-0.644736	-0.29442	0.0403957	-0.287702	0.507949	6
Q14019	Coactosin-like protein	-0.71137	0.485221	-0.510848	1.75039	-0.77083	-1.91284	-0.383981	0.858618	0.105008	2.30673	-0.205447	-1.55767	-0.278378	0.18721	0.477165	5
P00740	Coagulation factor IX (EC 3.4.21.22) (Christmas factor) (Plasma thromboplastin component) (PTC) [Cleaved into: Coagulation factor IXa light chain; Coagulation factor IXa heavy chain]	0.579084	1.09909	-2.51375	1.08127	-0.0116025	-0.538974	0.908506	-0.358195	-1.07579	1.15497	0.254836	-0.562858	-0.050813	0.0535779	0.85966	6
P53621	Coatomer subunit alpha (Alpha-coat protein) (Alpha-COP) (HEP-COP) (HEPCOP) [Cleaved into: Xenin (Xenopsin-related peptide); Proxenin]	-0.89612	-0.614867	-0.00523203	-0.183638	-0.793857	0.599794	-0.948976	-0.565054	-0.0564012	-0.0407195	-0.410486	0.677441	-0.315653	-0.224033	0.792291	6
P53618	Coatomer subunit beta (Beta-coat protein) (Beta-COP)	-0.660817	-1.57454	0.133695	-0.643045	-1.37546	0.697329	-0.48916	-0.317283	-0.870124	-0.781405	-0.581864	0.721241	-0.570473	-0.386432	0.65917	6
P35606	Coatomer subunit beta' (Beta'-coat protein) (Beta'-COP) (p102)	-0.371404	2.25635	0.426104	-0.570914	-0.639669	0.249749	0.0472592	-0.152901	0.0251706	-0.477121	0.0769695	0.676989	0.225035	0.0327278	0.667973	6
P48444	Coatomer subunit delta (Archain) (Delta-coat protein) (Delta-COP)	-0.301035	-0.413499	-0.136315	-0.218128	-0.849882	0.357045	-0.293359	-0.167928	-0.177604	-0.485277	0.35095	0.738638	-0.260302	-0.00576339	0.402412	6
O14579	Coatomer subunit epsilon (Epsilon-coat protein) (Epsilon-COP)	0.0277203	0.0912598	0.111432	NA	-0.280685	-0.324726	0.121281	-1.06573	-0.122162	NA	-0.448961	0.170822	-0.0749998	-0.268951	0.554322	5
Q9Y678	Coatomer subunit gamma-1 (Gamma-1-coat protein) (Gamma-1-COP)	-0.753434	-1.10036	0.161694	-0.119573	-1.15528	0.331705	-0.701013	-0.942418	-0.215178	-0.94828	-0.0448955	0.723602	-0.439207	-0.354697	0.824278	6
Q96EY8	Cob(I)yrinic acid a,c-diamide adenosyltransferase, mitochondrial (EC 2.5.1.17) (Cob(I)alamin adenosyltransferase) (Methylmalonic aciduria type B protein)	0.47467	1.48244	0.380175	1.44085	0.464355	-1.67006	0.351402	1.02913	0.0522768	2.14496	-0.955956	0.0518593	0.428737	0.445613	0.976349	6
Q9H8M1	Coenzyme Q-binding protein COQ10 homolog B, mitochondrial	-0.0702847	NA	0.897473	-0.19281	0.509848	0.417272	0.886901	NA	-1.1465	0.4728	0.468635	0.35558	0.3123	0.207483	0.800047	5
P23528	Cofilin-1 (18 kDa phosphoprotein) (p18) (Cofilin, non-muscle isoform)	-0.179139	0.321813	-0.692105	-0.34795	-0.117208	-0.961058	0.78266	-0.0425014	-0.014485	-0.309342	0.742955	0.115566	-0.329275	0.212476	0.0939428	6
Q9Y281	Cofilin-2 (Cofilin, muscle isoform)	-0.309735	0.696261	-1.46694	-1.14995	0.0597706	-0.00209343	-0.0233138	-0.0141207	0.0426443	-1.89298	0.883152	0.443394	-0.362114	-0.0935376	0.574491	6
Q96CT7	Coiled-coil domain-containing protein 124	0.264356	NA	0.14091	NA	-0.296492	-0.41997	0.281075	NA	0.392207	NA	0.573278	-0.529448	-0.0777991	0.179278	0.510686	5
Q8IVM0	Coiled-coil domain-containing protein 50 (Protein Ymer)	0.195977	0.368712	1.01114	-1.00923	NA	0.985136	-0.567682	-0.345546	-0.832616	-1.4924	NA	-0.275821	0.310346	-0.702814	0.0316325	5
Q96ER9	Coiled-coil domain-containing protein 51	-0.837223	NA	1.09876	1.02956	-0.359953	0.0832474	-1.16828	NA	-1.86176	1.50614	-1.29626	-0.793157	0.202877	-0.722664	0.14755	6
Q4VC31	Coiled-coil domain-containing protein 58	1.02276	0.869556	-0.188693	-0.517028	0.246834	-0.515913	0.121281	1.16311	0.333767	-0.213387	-0.382438	-0.15917	0.152919	0.143861	0.980468	6
Q8WYQ3	Coiled-coil-helix-coiled-coil-helix domain-containing protein 10, mitochondrial (Protein N27C7-4)	1.41695	1.63208	-0.104015	-1.34575	-0.0101198	-0.0472042	-2.2223	-0.0381545	0.0543623	-1.35646	0.326077	-0.73135	0.25699	-0.661303	0.10748	6
Q9Y6H1	Coiled-coil-helix-coiled-coil-helix domain-containing protein 2 (Aging-associated gene 10 protein) (HCV NS2 trans-regulated protein) (NS2TP)	1.97677	0.885262	0.457437	-2.66529	-0.15975	0.605305	-1.70595	-1.86292	-0.93509	-2.36379	-0.88478	-1.33381	0.183288	-1.51439	0.0119196	6
Q9BSY4	Coiled-coil-helix-coiled-coil-helix domain-containing protein 5	1.00834	NA	0.325732	NA	0.344147	-0.532887	-3.74671	NA	-0.606628	NA	-0.420781	-0.630863	0.286334	-1.35125	0.0401008	5
Q9BUK0	Coiled-coil-helix-coiled-coil-helix domain-containing protein 7	2.18837	0.939151	-0.282509	-1.87451	0.485324	NA	1.11503	-0.541303	-0.350191	-0.963841	-1.09416	NA	0.291166	-0.366892	0.337933	5
Q14011	Cold-inducible RNA-binding protein (A18 hnRNP) (Glycine-rich RNA-binding protein CIRP)	0.929867	0.694568	-1.09545	-0.383793	-0.726305	-0.110978	0.842617	-1.46526	-0.685524	-0.794958	0.771125	0.490057	-0.115349	-0.140324	0.95824	6
P02462	Collagen alpha-1(IV) chain [Cleaved into: Arresten]	NA	0.615228	-1.43144	-0.833182	NA	0.368824	NA	-2.10116	-0.138251	0.0551957	NA	-1.99108	-0.320143	-1.04383	0.280508	6
P12109	Collagen alpha-1(VI) chain	0.689657	0.571531	-1.56243	-0.386996	0.273814	0.597317	1.03527	-0.696143	0.906737	-0.299258	0.0164963	-1.34414	0.0304819	-0.0635053	0.845708	6
P39059	Collagen alpha-1(XV) chain [Cleaved into: Restin (Endostatin-XV) (Related to endostatin) (Restin-I); Restin-2 (Restin-II); Restin-3 (Restin-III); Restin-4 (Restin-IV)]	-0.528677	-0.233786	-1.84347	NA	-0.681238	-0.556415	0.0648829	-0.279371	1.06502	NA	-0.657673	-0.68629	-0.768718	-0.0986861	0.133935	5
P39060	Collagen alpha-1(XVIII) chain [Cleaved into: Endostatin; Non-collagenous domain 1 (NC1)]	0.462785	-0.391872	-1.08976	-0.410984	-0.474613	0.549521	0.403704	-0.439872	0.248656	1.19093	-0.750154	-1.40752	-0.22582	-0.125709	0.818955	6
Q96P44	Collagen alpha-1(XXI) chain	1.84495	1.869	-0.415345	NA	NA	0.591392	-0.972959	-1.11057	-0.752947	NA	NA	-0.898484	0.972499	-0.933741	0.0033587	4
P08123	Collagen alpha-2(I) chain (Alpha-2 type I collagen)	1.74601	0.793105	-1.28023	-0.800425	-1.30729	-0.625066	1.56418	-1.48004	1.05443	-1.04722	-2.61264	-3.11429	-0.245649	-0.93926	0.390908	6
P08572	Collagen alpha-2(IV) chain [Cleaved into: Canstatin]	1.51243	0.739762	-0.982363	-0.470889	-1.11204	0.132774	1.31261	-0.779323	-0.0147328	-0.0992781	-0.452175	-1.69162	-0.0300541	-0.28742	0.628798	6
P12110	Collagen alpha-2(VI) chain	0.608998	0.776104	-2.06058	-0.0997727	0.292075	0.220949	1.06399	-0.838615	0.831148	-0.402607	-0.122554	-1.95143	-0.043704	-0.236679	0.730231	6
P12111	Collagen alpha-3(VI) chain	0.187261	-0.205464	-1.81147	-0.338177	0.270708	0.484602	0.812375	-0.786472	1.0899	0.140779	-0.278654	-1.87594	-0.235424	-0.149667	0.86733	6
P53420	Collagen alpha-4(IV) chain	0.463413	NA	-1.63388	-0.405413	NA	1.27202	-1.44796	NA	-1.5791	-0.85807	NA	-2.38858	-0.0759647	-1.56843	0.0298886	4
Q8N668	COMM domain-containing protein 1 (Protein Murr1)	NA	0.599984	0.192825	-0.0973167	0.67437	-0.567468	NA	-0.551966	-0.167167	0.269392	0.680054	0.36233	0.160479	0.118529	0.907615	5
Q9NX08	COMM domain-containing protein 8	0.0385767	NA	0.0104934	0.181675	-0.270017	-0.263335	-0.1153	NA	-0.0776499	-0.565332	0.466966	0.911423	-0.0605212	0.124021	0.587319	5
Q9P000	COMM domain-containing protein 9	0.276913	NA	0.0551957	NA	-0.90893	-0.535938	0.102188	NA	-0.698295	NA	-0.16775	0.421264	-0.27819	-0.0856484	0.645987	5
P02746	Complement C1q subcomponent subunit B	-0.40152	NA	-0.8593	0.675906	NA	-1.01648	-0.391248	NA	0.795684	0.816395	NA	-1.03077	-0.400349	0.0475162	0.42156	5
P02747	Complement C1q subcomponent subunit C	-0.308162	NA	-0.713592	1.02751	-1.09062	NA	0.282262	NA	1.07916	1.31104	1.17849	NA	-0.271216	0.962737	0.0284887	5
P01024	Complement C3 (C3 and PZP-like alpha-2-macroglobulin domain-containing protein 1) [Cleaved into: Complement C3 beta chain; C3-beta-c (C3bc); Complement C3 alpha chain; C3a anaphylatoxin; Acylation stimulating protein (ASP) (C3adesArg); Complement C3b alpha' chain; Complement C3c alpha' chain fragment 1; Complement C3dg fragment; Complement C3g fragment; Complement C3d fragment; Complement C3f fra…	-0.127652	1.89087	0.00259452	-0.0865227	0.468844	0.125783	0.108892	-0.388034	-0.365165	0.0507455	-1.30066	-0.664928	0.378987	-0.426525	0.0495827	6
P0C0L5	Complement C4-B (Basic complement C4) (C3 and PZP-like alpha-2-macroglobulin domain-containing protein 3) [Cleaved into: Complement C4 beta chain; Complement C4-B alpha chain; C4a anaphylatoxin; C4b-B; C4d-B; Complement C4 gamma chain]	-0.0584579	0.71396	0.0713508	0.0107798	-0.112974	-0.477643	0.167486	-0.238085	-0.173319	0.657457	-1.044	-0.640996	0.0245026	-0.21191	0.472737	6
Q07021	Complement component 1 Q subcomponent-binding protein, mitochondrial (ASF/SF2-associated protein p32) (Glycoprotein gC1qBP) (C1qBP) (Hyaluronan-binding protein 1) (Mitochondrial matrix protein p32) (gC1q-R protein) (p33)	0.366476	1.87141	0.429643	0.365804	-0.488552	-0.372356	-0.335226	0.511266	-1.5454	-0.083019	-0.89749	-0.938846	0.362071	-0.54812	0.0508271	6
P07357	Complement component C8 alpha chain (Complement component 8 subunit alpha)	0.36793	1.17945	NA	NA	-0.0636052	0.508834	0.612494	0.67717	-0.00173227	NA	NA	-1.15284	0.498152	0.0337737	0.352874	6
P07360	Complement component C8 gamma chain	0.789187	0.207393	-1.05937	NA	-0.49478	0.597317	0.70832	-0.305664	0.0681893	NA	-1.05158	-1.23797	0.0079484	-0.36374	0.439065	5
P02748	Complement component C9 [Cleaved into: Complement component C9a; Complement component C9b]	0.392757	NA	-1.50914	0.33514	NA	1.29737	1.09862	NA	-0.207145	0.0578315	NA	-0.597125	0.129031	0.0880459	0.946379	4
P00751	Complement factor B (EC 3.4.21.47) (C3/C5 convertase) (Glycine-rich beta glycoprotein) (GBG) (PBF2) (Properdin factor B) [Cleaved into: Complement factor B Ba fragment; Complement factor B Bb fragment]	0.000432744	1.11789	0.610606	0.251689	-0.183294	-0.349769	1.29072	-2.1634	0.728661	0.43328	-1.01809	-0.387959	0.24126	-0.186131	0.41306	6
Q9NPL8	Complex I assembly factor TIMMDC1, mitochondrial (Protein M5-14) (Translocase of inner mitochondrial membrane domain-containing protein 1) (TIMM domain containing-protein 1)	0.819423	1.0615	-0.323191	0.950692	1.43632	-1.22297	0.633292	0.179511	0.0762854	-0.457098	-0.118539	-0.503527	0.453629	-0.0316794	0.271162	6
Q8IUX1	Complex I assembly factor TMEM126B, mitochondrial (Transmembrane protein 126B)	NA	-0.166729	0.472904	0.283329	-0.0279544	0.862908	NA	0.886589	-1.14838	0.683741	0.209765	1.18148	0.284891	0.362639	0.860499	5
Q9Y375	Complex I intermediate-associated protein 30, mitochondrial (NADH dehydrogenase [ubiquinone] 1 alpha subcomplex assembly factor 1)	NA	NA	0.0809305	1.43296	0.276437	-0.594051	NA	NA	-1.28821	0.896001	0.650489	-0.893759	0.299069	-0.158869	0.45747	4
Q9NZB2	Constitutive coactivator of PPAR-gamma-like protein 1 (Oxidative stress-associated Src activator) (Protein FAM120A)	-0.63693	-0.42252	0.547549	0.00432161	-1.09299	0.277033	-0.0891906	-0.563326	-0.618495	-0.0746385	0.961401	0.075738	-0.220589	-0.0514186	0.638081	6
Q13098	COP9 signalosome complex subunit 1 (SGN1) (Signalosome subunit 1) (G protein pathway suppressor 1) (GPS-1) (JAB1-containing signalosome subunit 1) (Protein MFH)	-1.33257	-0.873661	0.613249	0.374288	-0.891991	0.922502	-0.28079	-0.635472	0.264116	0.890408	-0.441811	0.61438	-0.198031	0.0684717	0.547431	5
P61201	COP9 signalosome complex subunit 2 (SGN2) (Signalosome subunit 2) (Alien homolog) (JAB1-containing signalosome subunit 2) (Thyroid receptor-interacting protein 15) (TR-interacting protein 15) (TRIP-15)	-2.03062	0.599032	0.500802	NA	-0.306823	0.464355	-0.876016	-0.680336	-0.441615	NA	-1.12913	0.246591	-0.154651	-0.576102	0.413757	6
Q9UNS2	COP9 signalosome complex subunit 3 (SGN3) (Signalosome subunit 3) (JAB1-containing signalosome subunit 3)	NA	-0.355018	0.881116	NA	0.33754	0.588805	NA	-0.512267	0.521352	NA	-0.0270721	0.461005	0.363111	0.110755	0.54727	4
Q9BT78	COP9 signalosome complex subunit 4 (SGN4) (Signalosome subunit 4) (JAB1-containing signalosome subunit 4)	0.0825664	0.32008	0.464668	-0.0507863	0.1129	-0.0762195	0.268315	0.0211954	0.183836	-0.572737	-0.0276308	0.0441843	0.142202	-0.0138063	0.539187	6
Q92905	COP9 signalosome complex subunit 5 (SGN5) (Signalosome subunit 5) (EC 3.4.-.-) (Jun activation domain-binding protein 1)	-0.783986	-0.267965	0.451646	-0.454249	-0.025177	0.198746	-0.307662	-0.0588937	-0.0169645	-0.474071	-0.217843	-0.0822398	-0.146831	-0.192946	0.866485	5
Q7L5N1	COP9 signalosome complex subunit 6 (SGN6) (Signalosome subunit 6) (JAB1-containing signalosome subunit 6) (MOV34 homolog) (Vpr-interacting protein) (hVIP)	-1.38741	NA	0.300768	NA	0.302056	0.511164	-0.316259	NA	-0.220362	NA	0.817623	0.340277	-0.0683558	0.15532	0.656613	4
Q9UBW8	COP9 signalosome complex subunit 7a (SGN7a) (Signalosome subunit 7a) (Dermal papilla-derived protein 10) (JAB1-containing signalosome subunit 7a)	-0.132878	-0.200946	0.35558	-0.150097	0.603122	0.238665	0.100709	0.67075	0.340163	-0.424204	0.204141	0.275484	0.118908	0.194507	0.783891	6
Q99627	COP9 signalosome complex subunit 8 (SGN8) (Signalosome subunit 8) (COP9 homolog) (hCOP9) (JAB1-containing signalosome subunit 8)	0.203514	-0.19047	0.343692	-0.397809	0.532666	-0.139919	0.138159	0.5431	-0.00103911	-0.653945	-0.014179	-0.25515	0.0586123	-0.040509	0.728783	6
Q99829	Copine-1 (Chromobindin 17) (Copine I)	-0.474673	NA	0.0871912	-0.732476	-0.307144	0.0949116	0.196355	NA	-0.330375	0.735955	0.771717	-0.220564	-0.266438	0.230618	0.163851	5
Q96FN4	Copine-2 (Copine II)	0.384271	-0.273116	NA	NA	-0.769059	0.312897	1.11016	-1.08354	NA	NA	-0.529364	-0.76842	-0.0862518	-0.31779	0.661787	4
O75131	Copine-3 (Copine III)	-0.549219	-0.162961	-0.778111	0.497842	-0.802638	-0.295748	-0.462992	-0.873476	-0.411867	0.174406	0.69073	-0.101846	-0.348472	-0.164174	0.580446	6
O00244	Copper transport protein ATOX1 (Metal transport protein ATX1)	0.419323	NA	-0.174963	NA	0.870818	-0.715746	0.139339	NA	1.51712	NA	0.0275787	-0.252999	0.0998579	0.357761	0.612867	4
Q53SF7	Cordon-bleu protein-like 1	0.410015	-0.8615	0.611361	0.900722	-0.810485	0.498864	-0.775145	0.762817	-0.0432593	0.371057	-0.704583	0.354565	0.124829	-0.00575803	0.744098	6
O75367	Core histone macro-H2A.1 (Histone macroH2A1) (mH2A1) (Histone H2A.y) (H2A/y) (Medulloblastoma antigen MU-MB-50.205)	0.179893	-1.73432	-0.185901	-0.981508	-0.685733	0.333882	-0.0693459	0.0251706	-0.319082	0.224534	0.570269	-0.883289	-0.512282	-0.0752905	0.263407	6
Q9P0M6	Core histone macro-H2A.2 (Histone macroH2A2) (mH2A2)	0.261711	0.556797	0.395392	0.317304	-1.24677	0.522257	-0.528323	-0.331717	-0.787866	1.76893	-0.321567	-1.63536	0.134448	-0.305985	0.382282	6
P31146	Coronin-1A (Coronin-like protein A) (Clipin-A) (Coronin-like protein p57) (Tryptophan aspartate-containing coat protein) (TACO)	-0.481243	-0.713758	-0.337758	1.02552	-0.0482332	-1.4102	-0.288452	0.223423	-0.484388	0.97717	0.980098	-0.775095	-0.327611	0.105459	0.325022	6
Q9BR76	Coronin-1B (Coronin-2)	-0.520583	-0.584609	-0.207195	-0.186196	-0.158832	-0.671278	0.284514	-0.44845	0.442545	-0.191804	0.0127832	1.01984	-0.388116	0.186572	0.063873	6
P57737	Coronin-7 (Crn7) (70 kDa WD repeat tumor rejection antigen homolog)	0.0328061	-0.284124	-0.981964	-1.61679	-0.189713	0.494774	0.585443	0.0433445	-0.190668	-1.53291	1.30094	-0.522157	-0.424169	-0.0526669	0.434065	6
P80365	Corticosteroid 11-beta-dehydrogenase isozyme 2 (EC 1.1.1.-) (11-beta-hydroxysteroid dehydrogenase type 2) (11-DH2) (11-beta-HSD2) (11-beta-hydroxysteroid dehydrogenase type II) (11-HSD type II) (11-beta-HSD type II) (NAD-dependent 11-beta-hydroxysteroid dehydrogenase) (11-beta-HSD) (Short chain dehydrogenase/reductase family 9C member 3)	-1.2282	-3.01777	-3.83333	-0.121487	-0.199653	-1.80032	0.273576	0.306612	1.8486	-0.212868	-1.66269	1.55533	-1.70013	0.351426	0.00932377	6
Q9NRP2	COX assembly mitochondrial protein 2 homolog	0.781234	0.790605	-0.204815	NA	0.173511	-0.819801	0.238053	-1.21133	0.62368	NA	-0.0395773	-0.256649	0.144147	-0.129165	0.531041	5
Q7Z7K0	COX assembly mitochondrial protein homolog (Cmc1p)	2.81005	NA	0.548239	0.819341	1.85296	-0.250457	0.599794	NA	0.075738	0.743386	0.335026	0.0724488	1.15603	0.365278	0.137673	6
P12277	Creatine kinase B-type (EC 2.7.3.2) (Brain creatine kinase) (B-CK) (Creatine kinase B chain) (Creatine phosphokinase B-type) (CPK-B)	-0.201759	0.151209	-0.975368	-0.720636	-0.336737	-0.478346	1.32187	0.598556	0.302524	-0.362158	0.194717	0.268674	-0.426939	0.387364	0.0201584	6
P17540	Creatine kinase S-type, mitochondrial (EC 2.7.3.2) (Basic-type mitochondrial creatine kinase) (Mib-CK) (Sarcomeric mitochondrial creatine kinase) (S-MtCK)	-0.317121	-0.0588336	-0.507193	-0.0886842	0.787182	0.19774	-0.321099	-0.102001	0.0970714	0.900645	-0.596012	-0.451603	0.00218154	-0.0788331	0.803115	6
P12532	Creatine kinase U-type, mitochondrial (EC 2.7.3.2) (Acidic-type mitochondrial creatine kinase) (Mia-CK) (Ubiquitous mitochondrial creatine kinase) (U-MtCK)	-0.904791	-1.60691	-1.02104	-0.335772	-0.0633187	-1.31147	-1.00645	1.28676	0.870266	0.785927	-0.341226	0.932893	-0.873885	0.421362	0.00696552	6
P46109	Crk-like protein	0.275007	0.435415	-0.170102	0.522558	0.707966	0.133432	-1.38703	-1.21103	0.0610158	1.31237	0.89344	-0.332589	0.31738	-0.110637	0.340653	6
Q13618	Cullin-3 (CUL-3)	-0.792007	NA	0.69207	NA	-1.13765	0.193078	1.67111	NA	-0.470769	NA	-2.16786	0.742869	-0.261127	-0.0561629	0.790289	3
Q86VP6	Cullin-associated NEDD8-dissociated protein 1 (Cullin-associated and neddylation-dissociated protein 1) (TBP-interacting protein of 120 kDa A) (TBP-interacting protein 120A) (p120 CAND1)	-1.31068	-0.416385	0.372395	-0.324997	-0.976759	0.0817487	-0.968746	-0.0543174	-0.565801	-0.400549	-0.00284491	0.593688	-0.429113	-0.233095	0.584516	6
Q00535	Cyclin-dependent-like kinase 5 (EC 2.7.11.1) (Cell division protein kinase 5) (Serine/threonine-protein kinase PSSALRE) (Tau protein kinase II catalytic subunit) (TPKII catalytic subunit)	-1.42337	NA	1.00999	0.437334	-1.36836	-1.02868	0.487075	NA	-0.105101	0.171207	-0.933601	0.0220482	-0.474617	-0.0716744	0.437888	6
P32929	Cystathionine gamma-lyase (EC 4.4.1.1) (Cysteine-protein sulfhydrase) (Gamma-cystathionase)	1.01142	NA	-0.242635	NA	-0.793857	1.06495	-1.19717	NA	0.28238	NA	-0.975765	-1.33007	0.259971	-0.805155	0.0717305	4
P04080	Cystatin-B (CPI-B) (Liver thiol proteinase inhibitor) (Stefin-B)	0.0560285	1.16034	0.395611	-0.206762	0.135141	-0.177898	-0.436959	-0.464266	-0.863231	-0.312366	0.967685	-0.190487	0.227077	-0.216604	0.216701	6
P21291	Cysteine and glycine-rich protein 1 (Cysteine-rich protein 1) (CRP) (CRP1) (Epididymis luminal protein 141) (HEL-141)	-0.218263	0.352984	-0.850949	0.939076	-1.124	-0.620046	0.140255	-0.120749	-0.243216	1.345	0.169668	0.0325241	-0.253533	0.22058	0.240385	6
Q16527	Cysteine and glycine-rich protein 2 (Cysteine-rich protein 2) (CRP2) (LIM domain only protein 5) (LMO-5) (Smooth muscle cell LIM protein) (SmLIM)	NA	0.279887	0.356031	-1.57355	-0.216015	NA	NA	0.110631	-1.06332	0.0127832	1.19497	NA	-0.288412	0.0637661	0.545737	6
Q9Y697	Cysteine desulfurase, mitochondrial (EC 2.8.1.7)	0.408277	-0.322145	0.989938	NA	-0.185589	0.326767	-0.466197	0.520548	-1.84135	NA	-1.27795	-1.51767	0.24345	-0.916525	0.0247064	5
P49589	Cysteine--tRNA ligase, cytoplasmic (EC 6.1.1.16) (Cysteinyl-tRNA synthetase) (CysRS)	-1.21273	NA	1.09471	NA	-1.10352	0.410667	-0.188677	NA	-0.993724	NA	-0.851131	-0.741662	-0.202719	-0.693798	0.379904	4
Q9H1C7	Cysteine-rich and transmembrane domain-containing protein 1	0.687329	0.216113	-0.886833	-1.18092	0.883308	-0.977327	1.63418	0.886745	0.672923	-1.47549	0.358284	0.547154	-0.209722	0.437298	0.221863	6
P32320	Cytidine deaminase (EC 3.5.4.5) (Cytidine aminohydrolase)	1.16169	NA	0.734395	NA	-0.430353	1.43381	-1.5292	NA	0.162726	NA	1.96381	-0.752753	0.724888	-0.0388545	0.300004	5
P00156	Cytochrome b (Complex III subunit 3) (Complex III subunit III) (Cytochrome b-c1 complex subunit 3) (Ubiquinol-cytochrome-c reductase complex cytochrome b subunit)	0.680414	0.567059	0.31603	0.146395	0.0699771	0.603976	-0.0642687	1.45518	-1.44301	0.75369	-1.24859	-0.892312	0.397308	-0.239885	0.17877	6
P31930	Cytochrome b-c1 complex subunit 1, mitochondrial (Complex III subunit 1) (Core protein I) (Ubiquinol-cytochrome-c reductase complex core protein 1)	0.1141	0.219463	0.340163	0.116365	-0.3517	0.607863	-0.537047	-1.60788	-2.54523	0.633664	-0.903549	-0.768838	0.174376	-0.954814	0.0187416	6
P22695	Cytochrome b-c1 complex subunit 2, mitochondrial (Complex III subunit 2) (Core protein II) (Ubiquinol-cytochrome-c reductase complex core protein 2)	-0.137934	0.137241	0.425889	0.100574	-0.231193	0.648281	-0.7194	-1.28888	-2.55962	0.730314	-0.881428	-0.692665	0.157143	-0.901946	0.0259469	6
P07919	Cytochrome b-c1 complex subunit 6, mitochondrial (Complex III subunit 6) (Complex III subunit VIII) (Cytochrome c1 non-heme 11 kDa protein) (Mitochondrial hinge protein) (Ubiquinol-cytochrome c reductase complex 11 kDa protein)	NA	1.7229	-0.0543474	NA	0.137372	0.288063	NA	-0.422714	0.350158	NA	0.86481	-1.57992	0.523498	-0.196917	0.240978	4
P14927	Cytochrome b-c1 complex subunit 7 (Complex III subunit 7) (Complex III subunit VII) (QP-C) (Ubiquinol-cytochrome c reductase complex 14 kDa protein)	1.20239	1.19257	-0.0112826	0.16954	-0.153495	0.142217	-0.490456	-0.667401	-2.15418	0.602172	-0.790135	-1.19106	0.423657	-0.781845	0.0119436	6
O14949	Cytochrome b-c1 complex subunit 8 (Complex III subunit 8) (Complex III subunit VIII) (Ubiquinol-cytochrome c reductase complex 9.5 kDa protein) (Ubiquinol-cytochrome c reductase complex ubiquinone-binding protein QP-C)	1.18409	-0.290198	-0.0729683	-0.709741	-0.0516982	0.157044	-0.00904514	-0.952099	-1.96765	0.368712	-1.26126	-1.29608	0.0360881	-0.852903	0.0510771	6
Q9UDW1	Cytochrome b-c1 complex subunit 9 (Complex III subunit 9) (Complex III subunit X) (Cytochrome c1 non-heme 7 kDa protein) (Ubiquinol-cytochrome c reductase complex 7.2 kDa protein)	1.5633	-0.379151	-0.0267781	-0.409355	-0.291804	-0.289175	0.381394	-0.96401	0.256165	0.455229	-0.33248	-0.778531	0.0278403	-0.163706	0.632095	6
P47985	Cytochrome b-c1 complex subunit Rieske, mitochondrial (EC 1.10.2.2) (Complex III subunit 5) (Cytochrome b-c1 complex subunit 5) (Rieske iron-sulfur protein) (RISP) (Rieske protein UQCRFS1) (Ubiquinol-cytochrome c reductase iron-sulfur subunit) [Cleaved into: Cytochrome b-c1 complex subunit 9 (Su9) (Subunit 9) (8 kDa subunit 9) (Complex III subunit IX) (Cytochrome b-c1 complex subunit 11) (Ubiquin…	-0.374692	-0.804023	0.243425	0.0511633	-0.191689	0.0464212	0.172744	-0.863152	-1.33028	0.485633	-1.01718	-0.443458	-0.171566	-0.499283	0.355813	6
P00167	Cytochrome b5 (Microsomal cytochrome b5 type A) (MCB5)	-0.916017	-1.19446	-2.31315	-0.254461	0.700884	-2.02832	0.76086	0.407298	0.738379	-0.0321379	1.47067	-0.318884	-1.00092	0.504364	0.00677546	6
O43169	Cytochrome b5 type B (Cytochrome b5 outer mitochondrial membrane isoform)	0.365804	0.166587	0.607958	0.17594	0.0629506	-0.587815	-0.331282	0.67428	-0.0655514	0.190552	0.380951	-0.269756	0.131904	0.0965323	0.903225	6
P99999	Cytochrome c	0.203514	0.0597706	0.372618	-0.629345	-0.115676	-0.23579	-0.271096	0.272979	-0.0817817	0.332966	0.133432	-0.000634926	-0.0574845	0.0643107	0.643867	6
Q9Y2R0	Cytochrome c oxidase assembly factor 3 homolog, mitochondrial (Coiled-coil domain-containing protein 56) (Mitochondrial translation regulation assembly intermediate of cytochrome c oxidase protein of 12 kDa)	1.2867	-0.117271	0.00705194	-0.675742	2.63387	-0.485418	-0.566592	-0.863914	-0.552051	0.360083	-0.0357714	-1.15647	0.441533	-0.469118	0.0943814	6
Q9NYJ1	Cytochrome c oxidase assembly factor 4 homolog, mitochondrial (Coiled-coil-helix-coiled-coil-helix domain-containing protein 8) (E2-induced gene 2 protein)	0.704695	2.23355	-0.115832	0.0938306	-0.42647	-0.812283	0.483055	0.30381	-0.139999	-0.324509	-0.521598	-0.366113	0.279582	-0.0942257	0.410192	5
Q5JTJ3	Cytochrome c oxidase assembly factor 6 homolog	1.54384	2.29358	-0.905656	0.421479	-0.444105	-0.0304866	-0.938846	0.240498	-0.640974	0.580049	-0.130508	-0.277149	0.479775	-0.194488	0.194151	6
Q7KZN9	Cytochrome c oxidase assembly protein COX15 homolog	-1.02688	-0.682094	1.80021	-0.672336	-1.03623	0.353436	-2.19344	0.0575542	-1.67978	-0.291822	-1.43105	-1.40503	-0.21065	-1.15726	0.0855808	6
Q5RI15	Cytochrome c oxidase assembly protein COX20, mitochondrial	1.25435	-0.107632	-0.166891	0.330903	-0.239243	-0.0532691	-0.372244	-0.0384952	-0.527491	0.583134	-0.577035	0.0846086	0.169703	-0.141254	0.350677	6
Q14061	Cytochrome c oxidase copper chaperone	NA	1.53107	-0.450045	0.658006	3.65295	-1.14302	NA	0.260628	0.745452	1.55065	-0.244753	-1.37336	0.849791	0.187723	0.422866	5
P00395	Cytochrome c oxidase subunit 1 (EC 1.9.3.1) (Cytochrome c oxidase polypeptide I)	1.82436	-0.265553	0.518132	-0.315612	NA	0.842134	0.823668	-0.691965	-1.67038	0.326652	NA	-1.90174	0.520692	-0.622754	0.0699378	4
P00403	Cytochrome c oxidase subunit 2 (Cytochrome c oxidase polypeptide II)	1.48759	0.1153	-0.392137	-0.674038	0.632268	0.442652	-0.418234	-0.75877	-2.20457	0.605305	-3.16618	-2.02122	0.268606	-1.32728	0.0132561	6
P13073	Cytochrome c oxidase subunit 4 isoform 1, mitochondrial (Cytochrome c oxidase polypeptide IV) (Cytochrome c oxidase subunit IV isoform 1) (COX IV-1)	0.135009	0.573375	-0.0300741	-0.121126	0.522357	0.655169	-0.843681	-0.512658	-0.936967	0.731096	-1.08421	-0.972591	0.289118	-0.603169	0.0170806	6
P20674	Cytochrome c oxidase subunit 5A, mitochondrial (Cytochrome c oxidase polypeptide Va)	1.07922	1.81406	-0.417136	0.29537	0.482848	0.319965	-0.0130139	-0.679966	-1.44348	0.393197	-1.47133	-1.34674	0.595722	-0.760221	0.00626527	6
P10606	Cytochrome c oxidase subunit 5B, mitochondrial (Cytochrome c oxidase polypeptide Vb)	1.3104	1.30387	-0.266056	0.165558	0.0747794	0.144046	-0.36201	-0.723896	-1.88806	0.695548	-1.88305	-1.90147	0.455433	-1.01049	0.00738173	6
P14854	Cytochrome c oxidase subunit 6B1 (Cytochrome c oxidase subunit VIb isoform 1) (COX VIb-1)	1.69893	1.63483	-0.390245	0.333767	0.028852	-0.390869	-0.334771	-0.210396	-1.01197	0.851039	-1.38783	-1.56039	0.485877	-0.609051	0.0398943	6
P09669	Cytochrome c oxidase subunit 6C (Cytochrome c oxidase polypeptide VIc)	1.39616	0.213627	-0.449139	-0.640164	1.10279	0.635615	-0.444223	-0.755308	-1.84187	0.495183	-2.35831	-1.75526	0.376482	-1.10996	0.00905455	6
O14548	Cytochrome c oxidase subunit 7A-related protein, mitochondrial (COX7a-related protein) (Cytochrome c oxidase subunit VIIa-related protein) (EB1)	1.26628	0.875466	-0.418061	0.17645	-1.56107	0.826681	-0.575228	-1.88486	-1.88625	0.354903	-3.14995	0.1149	0.194291	-1.17108	0.0408784	6
P24310	Cytochrome c oxidase subunit 7A1, mitochondrial (Cytochrome c oxidase subunit VIIa-heart) (Cytochrome c oxidase subunit VIIa-H) (Cytochrome c oxidase subunit VIIa-muscle) (Cytochrome c oxidase subunit VIIa-M)	2.2058	0.112767	-0.235994	-2.10116	0.888772	-0.00576787	0.431035	-1.58797	-4.699	-0.68177	-3.27956	-3.94648	0.144069	-2.29396	0.0111155	6
P14406	Cytochrome c oxidase subunit 7A2, mitochondrial (Cytochrome c oxidase subunit VIIa-liver/heart) (Cytochrome c oxidase subunit VIIa-L) (Cytochrome c oxidase subunit VIIaL)	1.46864	1.00094	-1.30925	0.194717	0.0229004	0.0866479	0.432104	-0.647761	-1.15701	0.711231	-2.79987	-1.18689	0.244098	-0.7747	0.0948524	6
P15954	Cytochrome c oxidase subunit 7C, mitochondrial (Cytochrome c oxidase polypeptide VIIc)	2.96014	-0.220312	NA	-0.876228	0.52677	-0.406082	0.850239	-1.70397	NA	-0.160621	-2.37985	-2.34029	0.396858	-1.1469	0.0672491	6
O00483	Cytochrome c oxidase subunit NDUFA4 (Complex I-MLRQ) (CI-MLRQ) (NADH-ubiquinone oxidoreductase MLRQ subunit)	1.53441	0.566961	-0.452175	-0.565268	0.126709	0.233275	-0.0558912	-0.925193	-1.45273	0.662935	-2.13005	-1.55826	0.240652	-0.909865	0.0301436	6
P53701	Cytochrome c-type heme lyase (CCHL) (EC 4.4.1.17) (Holocytochrome c-type synthase)	-0.00348109	-0.452688	0.54092	-1.2059	1.12968	-0.589941	0.639695	0.224781	0.309758	-0.501381	1.53172	0.532068	-0.0969013	0.456107	0.203635	6
P08574	Cytochrome c1, heme protein, mitochondrial (Complex III subunit 4) (Complex III subunit IV) (Cytochrome b-c1 complex subunit 4) (Ubiquinol-cytochrome-c reductase complex cytochrome c1 subunit) (Cytochrome c-1)	0.472384	-0.046176	0.175045	-0.340167	-0.395834	0.0802483	-0.68133	-0.875566	-0.10897	0.435415	-0.126486	-0.498036	-0.00908316	-0.309162	0.315872	6
P21399	Cytoplasmic aconitate hydratase (Aconitase) (EC 4.2.1.3) (Citrate hydro-lyase) (Ferritin repressor protein) (Iron regulatory protein 1) (IRP1) (Iron-responsive element-binding protein 1) (IRE-BP 1)	-0.74882	1.41305	-0.0899889	0.0663992	-0.175224	-0.142943	0.408821	-0.329631	-0.0329347	0.0221902	-0.0252798	1.06798	0.053746	0.185191	0.721905	6
Q14204	Cytoplasmic dynein 1 heavy chain 1 (Cytoplasmic dynein heavy chain 1) (Dynein heavy chain, cytosolic)	-1.05943	-0.246601	-0.187149	-0.248793	-1.23345	0.733094	-0.373552	-0.329377	-0.401406	-0.566378	0.156267	0.625551	-0.373722	-0.148149	0.532573	6
Q13409	Cytoplasmic dynein 1 intermediate chain 2 (Cytoplasmic dynein intermediate chain 2) (Dynein intermediate chain 2, cytosolic) (DH IC-2)	-0.598435	-0.0930479	-0.0510553	-0.0927401	-0.771348	0.492827	-0.0557712	-0.35535	-0.129118	-0.577466	0.380951	0.657366	-0.185633	-0.0132314	0.579503	6
Q9Y6G9	Cytoplasmic dynein 1 light intermediate chain 1 (LIC1) (Dynein light chain A) (DLC-A) (Dynein light intermediate chain 1, cytosolic)	NA	-0.571858	0.256528	NA	-0.504857	0.0999011	NA	-1.965	0.340505	NA	-0.335972	-0.517482	-0.180072	-0.619486	0.395555	4
O43237	Cytoplasmic dynein 1 light intermediate chain 2 (Dynein light intermediate chain 2, cytosolic) (LIC-2) (LIC53/55)	-0.063168	-0.555206	-0.273622	-0.613785	0.826193	-0.349603	0.393197	-0.895127	0.775851	-0.699138	0.575119	0.662844	-0.171532	0.135458	0.420835	5
Q7L576	Cytoplasmic FMR1-interacting protein 1 (Specifically Rac1-associated protein 1) (Sra-1) (p140sra-1)	-1.49293	-0.547552	-0.304612	-0.286058	-1.33159	0.819014	-1.41958	-1.30775	-0.71551	-1.13407	0.0993625	-0.171336	-0.523955	-0.774814	0.549296	6
Q96F07	Cytoplasmic FMR1-interacting protein 2 (p53-inducible protein 121)	NA	-0.763538	-0.544014	0.558562	NA	0.700706	NA	-0.974574	-0.980284	0.239887	NA	-0.335608	-0.0120711	-0.512645	0.3068	4
Q07065	Cytoskeleton-associated protein 4 (63-kDa cytoskeleton-linking membrane protein) (Climp-63) (p63)	NA	NA	0.0942361	0.263155	-0.828639	1.04635	NA	NA	-1.08681	-0.605464	-0.275315	-0.49072	0.143776	-0.614578	0.111323	5
P28838	Cytosol aminopeptidase (EC 3.4.11.1) (Leucine aminopeptidase 3) (LAP-3) (Leucyl aminopeptidase) (Peptidase S) (Proline aminopeptidase) (EC 3.4.11.5) (Prolyl aminopeptidase)	-1.79536	-0.612042	0.0166389	0.132511	0.0257376	0.170694	-1.08137	0.559834	-0.0999119	-0.087902	0.292664	0.449429	-0.343636	0.00545738	0.383806	6
O75891	Cytosolic 10-formyltetrahydrofolate dehydrogenase (10-FTHFDH) (FDH) (EC 1.5.1.6) (Aldehyde dehydrogenase family 1 member L1)	-0.791807	-0.284107	-0.659837	0.205518	0.670659	0.202512	-0.771914	-0.487439	-0.482775	-0.0100617	-0.647309	0.452174	-0.10951	-0.324554	0.518648	6
P53384	Cytosolic Fe-S cluster assembly factor NUBP1 (Nucleotide-binding protein 1) (NBP 1)	-0.425656	-0.488775	-0.456643	-1.17625	0.429429	-0.362343	-0.259547	0.85997	0.254836	-1.20032	1.51622	0.864018	-0.413373	0.339196	0.0954128	5
Q9Y5Y2	Cytosolic Fe-S cluster assembly factor NUBP2 (Nucleotide-binding protein 2) (NBP 2)	-0.389054	NA	-0.262331	NA	-0.525787	-0.893893	0.0236102	NA	0.463309	NA	0.429857	0.351967	-0.517766	0.317186	0.0293854	4
Q96KP4	Cytosolic non-specific dipeptidase (EC 3.4.13.18) (CNDP dipeptidase 2) (Carnosine dipeptidase II) (Epididymis secretory protein Li 13) (Glutamate carboxypeptidase-like protein 1) (Peptidase A)	-0.952238	-0.880259	-0.0356088	-0.0346775	-0.17524	-0.825517	-0.328453	0.139993	0.271067	0.0203422	0.0581086	0.467801	-0.483923	0.10481	0.0506399	6
Q68DD2	Cytosolic phospholipase A2 zeta (cPLA2-zeta) (EC 3.1.1.4) (Phospholipase A2 group IVF)	0.593115	NA	-1.48499	0.593115	NA	-0.266785	0.693409	NA	-0.82258	0.0858325	NA	0.269751	-0.141387	0.0566033	0.716345	4
Q8N465	D-2-hydroxyglutarate dehydrogenase, mitochondrial (EC 1.1.99.-)	NA	-0.474472	0.541614	0.328492	0.404685	1.40359	NA	-0.651496	-0.609949	-0.196674	0.342669	2.03238	0.440783	0.183387	0.628576	5
O43175	D-3-phosphoglycerate dehydrogenase (3-PGDH) (EC 1.1.1.95) (2-oxoglutarate reductase) (EC 1.1.1.399) (Malate dehydrogenase) (EC 1.1.1.37)	-1.9155	-3.03706	-0.661387	2.15497	-2.15869	-1.15178	-2.5603	-3.2918	-2.82439	1.69524	-2.01176	-1.28132	-1.12824	-1.71239	0.515323	6
Q02338	D-beta-hydroxybutyrate dehydrogenase, mitochondrial (EC 1.1.1.30) (3-hydroxybutyrate dehydrogenase) (BDH) (Short chain dehydrogenase/reductase family 9C member 1)	-0.368048	-0.579167	-0.980625	-0.0458484	-0.542794	0.373954	-0.639624	-0.87697	-1.22085	0.585059	-1.35015	1.39857	-0.357088	-0.350662	0.988866	6
P30046	D-dopachrome decarboxylase (EC 4.1.1.84) (D-dopachrome tautomerase) (Phenylpyruvate tautomerase II)	1.06702	-0.990538	-1.40038	-0.512082	-0.704018	-1.24551	-0.109654	1.37801	0.581592	-0.203735	0.543496	0.132116	-0.630917	0.386971	0.0271662	6
Q7Z3D6	D-glutamate cyclase, mitochondrial (EC 4.2.1.48)	0.0160684	0.35242	-3.52999	0.0483757	-2.727	1.59641	-1.26656	-0.956432	-0.807452	-0.64291	-3.74718	-0.0110064	-0.707285	-1.23859	0.524697	6
Q96EP5	DAZ-associated protein 1 (Deleted in azoospermia-associated protein 1)	0.488823	0.353662	0.269392	-0.507542	NA	-0.216384	0.484087	-0.623021	-0.00420436	-0.137886	NA	0.0247452	0.0775904	-0.0512558	0.69873	6
Q96GG9	DCN1-like protein 1 (DCUN1 domain-containing protein 1) (Defective in cullin neddylation protein 1-like protein 1) (Squamous cell carcinoma-related oncogene)	-0.901392	NA	-1.0534	NA	-0.667218	-2.57184	0.665029	NA	-0.51445	NA	-0.838822	0.18053	-1.29846	-0.126928	0.0417689	3
Q9BTE7	DCN1-like protein 5 (DCUN1 domain-containing protein 5) (Defective in cullin neddylation protein 1-like protein 5)	0.895768	0.297485	0.49917	NA	1.16298	0.47747	-0.202223	-0.228283	-0.263352	NA	-0.389017	-2.70623	0.666575	-0.757821	0.0102545	4
Q9H773	dCTP pyrophosphatase 1 (EC 3.6.1.12) (Deoxycytidine-triphosphatase 1) (dCTPase 1) (RS21C6) (XTP3-transactivated gene A protein)	0.362442	1.21033	0.140386	NA	0.314871	-0.832359	-1.04484	1.17338	0.943209	NA	0.704872	-0.00521755	0.239133	0.354282	0.813422	5
Q96HY6	DDRGK domain-containing protein 1 (Dashurin) (UFM1-binding and PCI domain-containing protein 1)	-1.96753	-1.19459	-1.3642	-0.618318	-0.260307	-0.153254	-1.78463	-0.324672	-0.414249	-0.217122	-0.130823	-0.443144	-0.926367	-0.55244	0.339539	6
Q86X76	Deaminated glutathione amidase (dGSH amidase) (EC 3.5.1.-) (Nitrilase homolog 1)	1.13027	1.01057	-0.132546	NA	-0.549409	0.19131	1.03851	1.34443	0.0969365	NA	0.198997	0.141694	0.330038	0.564113	0.581253	6
P53355	Death-associated protein kinase 1 (DAP kinase 1) (EC 2.7.11.1)	-0.561111	0.0694272	-2.27844	-0.148673	2.18358	-2.47065	1.49062	0.667938	1.71668	0.0630887	1.75373	-0.99223	-0.534311	0.783306	0.0831676	6
Q96LJ7	Dehydrogenase/reductase SDR family member 1 (EC 1.1.-.-) (Short chain dehydrogenase/reductase family 19C member 1)	1.02333	-1.20513	0.00317044	-0.806216	0.414352	-0.194113	0.0219061	-0.852094	0.0255958	-0.11724	0.28238	0.164529	-0.127435	-0.0791538	0.897947	5
Q13268	Dehydrogenase/reductase SDR family member 2, mitochondrial (EC 1.1.1.-) (Dicarbonyl reductase HEP27) (Protein D) (Short chain dehydrogenase/reductase family 25C member 1)	-6.485	-3.6415	-3.38105	-2.80078	-3.14331	-4.30247	-2.95994	-2.34124	-1.46638	-3.8422	3.33041	-3.41043	-3.95902	-1.78163	0.0470968	6
Q9BTZ2	Dehydrogenase/reductase SDR family member 4 (EC 1.1.1.184) (NADPH-dependent carbonyl reductase/NADP-retinol dehydrogenase) (CR) (PHCR) (NADPH-dependent retinol dehydrogenase/reductase) (NRDR) (humNRDR) (Peroxisomal short-chain alcohol dehydrogenase) (PSCD) (SCAD-SRL) (Short chain dehydrogenase/reductase family 25C member 2) (Short-chain dehydrogenase/reductase family member 4)	0.247563	-0.316205	-0.780388	-1.66882	0.719578	-0.164771	0.561302	-0.305592	-1.45958	0.0931545	0.461633	0.055751	-0.327174	-0.0988879	0.601591	6
Q9Y394	Dehydrogenase/reductase SDR family member 7 (EC 1.1.-.-) (Retinal short-chain dehydrogenase/reductase 4) (retSDR4) (Short chain dehydrogenase/reductase family 34C member 1)	-0.90363	-1.16819	-1.82823	-1.28191	0.366588	-0.303258	-0.363419	-0.487662	0.725959	-1.08816	1.32268	0.512985	-0.853105	0.10373	0.0506203	6
P30038	Delta-1-pyrroline-5-carboxylate dehydrogenase, mitochondrial (P5C dehydrogenase) (EC 1.2.1.88) (Aldehyde dehydrogenase family 4 member A1) (L-glutamate gamma-semialdehyde dehydrogenase)	-0.852511	1.12902	-0.706065	1.25308	-1.48795	0.848478	-2.71568	-1.27373	-2.81878	0.812457	-1.60726	-0.542206	0.0306763	-1.35753	0.0465369	6
P54886	Delta-1-pyrroline-5-carboxylate synthase (P5CS) (Aldehyde dehydrogenase family 18 member A1) [Includes: Glutamate 5-kinase (GK) (EC 2.7.2.11) (Gamma-glutamyl kinase); Gamma-glutamyl phosphate reductase (GPR) (EC 1.2.1.41) (Glutamate-5-semialdehyde dehydrogenase) (Glutamyl-gamma-semialdehyde dehydrogenase)]	-2.306	NA	1.60122	0.0304067	NA	0.382391	-1.99499	NA	0.0211954	-0.231278	NA	-0.946805	-0.072996	-0.787969	0.362851	4
P13716	Delta-aminolevulinic acid dehydratase (ALADH) (EC 4.2.1.24) (Porphobilinogen synthase)	-0.882704	0.0583858	0.211012	0.484087	0.564427	-0.23579	0.0209111	0.835924	-0.299152	0.241962	-0.209612	-0.231278	0.0332363	0.0597926	0.933855	6
O76062	Delta(14)-sterol reductase (Delta-14-SR) (EC 1.3.1.70) (Another new gene 1 protein) (C-14 sterol reductase) (Putative sterol reductase SR-1) (Sterol C14-reductase) (Transmembrane 7 superfamily member 2)	-0.433331	NA	-0.811397	NA	-0.810055	-0.271409	0.488823	NA	0.148348	NA	1.41262	0.419862	-0.581548	0.617413	0.0095543	5
Q13011	Delta(3,5)-Delta(2,4)-dienoyl-CoA isomerase, mitochondrial (EC 5.3.3.-)	0.049352	0.59321	0.112233	0.585443	0.176195	0.256528	-1.74005	-0.63169	-1.92571	1.14815	0.0659858	-0.570057	0.295494	-0.608895	0.0602236	6
Q08495	Dematin (Dematin actin-binding protein) (Erythrocyte membrane protein band 4.9)	0.396708	-0.0195798	-0.173401	0.0768327	-0.123387	0.23008	-0.169015	-2.15528	0.740625	-0.552093	0.415867	-0.442771	0.0645422	-0.360444	0.312414	6
O43583	Density-regulated protein (DRP) (Protein DRP1) (Smooth muscle cell-associated protein 3) (SMAP-3)	-1.03277	0.422664	-0.160427	0.196985	0.299245	-0.360694	-0.74819	-0.359768	-0.383981	0.0920721	0.340847	0.477056	-0.105833	-0.096994	0.978532	6
O00115	Deoxyribonuclease-2-alpha (EC 3.1.22.1) (Acid DNase) (Deoxyribonuclease II alpha) (DNase II alpha) (Lysosomal DNase II) (R31240_2)	0.138159	0.442333	-1.51396	-2.29506	0.70044	-1.52928	0.861797	0.246834	1.25399	-1.82582	0.948302	-0.462177	-0.676227	0.170487	0.182789	6
Q9Y315	Deoxyribose-phosphate aldolase (DERA) (EC 4.1.2.4) (2-deoxy-D-ribose 5-phosphate aldolase) (Phosphodeoxyriboaldolase) (Deoxyriboaldolase)	-0.664174	NA	0.89724	NA	1.35265	-0.13204	-0.620556	NA	0.773237	NA	0.457016	-0.531698	0.363418	0.0194996	0.527648	4
P33316	Deoxyuridine 5'-triphosphate nucleotidohydrolase, mitochondrial (dUTPase) (EC 3.6.1.23) (dUTP pyrophosphatase)	0.718263	-0.0581425	0.847997	-0.458009	-0.477121	-0.529531	-0.0854967	0.337654	-0.0526406	-0.342543	-0.652244	-0.677126	0.00724274	-0.245399	0.452149	6
Q07507	Dermatopontin (Tyrosine-rich acidic matrix protein) (TRAMP)	1.40021	1.18409	-0.686684	-1.29828	-0.51868	0.348686	1.21288	-0.522157	1.18263	-0.904818	-2.50537	-0.989478	0.0715564	-0.421052	0.448838	6
P15924	Desmoplakin (DP) (250/210 kDa paraneoplastic pemphigus antigen)	-0.758087	-0.331754	NA	-0.575529	-0.55457	0.238787	1.35191	-0.637379	NA	-1.1839	1.34352	1.08672	-0.396231	0.392174	0.147469	5
P60981	Destrin (Actin-depolymerizing factor) (ADF)	-0.771668	0.254352	0.274053	0.204391	-0.0103814	-1.49728	0.0795658	0.312897	0.290306	0.200253	0.92729	-0.761825	-0.257756	0.174748	0.262036	6
Q9NR28	Diablo homolog, mitochondrial (Direct IAP-binding protein with low pI) (Second mitochondria-derived activator of caspase) (Smac)	-0.0133197	0.216734	0.274291	-0.111196	-0.283685	-0.499912	0.154324	-0.0081018	-0.0383174	-0.491247	-0.543698	-0.502199	-0.0695145	-0.238207	0.524875	6
P09622	Dihydrolipoyl dehydrogenase, mitochondrial (EC 1.8.1.4) (Dihydrolipoamide dehydrogenase) (Glycine cleavage system L protein)	-0.869254	-0.730177	0.707436	-1.31108	-0.200797	0.925012	-0.936193	-0.243335	-1.07844	-1.25525	-0.310701	0.427284	-0.246476	-0.566107	0.46426	6
P10515	Dihydrolipoyllysine-residue acetyltransferase component of pyruvate dehydrogenase complex, mitochondrial (EC 2.3.1.12) (70 kDa mitochondrial autoantigen of primary biliary cirrhosis) (PBC) (Dihydrolipoamide acetyltransferase component of pyruvate dehydrogenase complex) (M2 antigen complex 70 kDa subunit) (Pyruvate dehydrogenase complex component E2) (PDC-E2) (PDCE2)	-0.91836	0.393855	0.251689	0.177089	-0.844251	0.668482	-1.57038	-0.731925	-1.67816	-0.593986	-0.0819344	0.456386	-0.0452493	-0.7	0.135871	6
P36957	Dihydrolipoyllysine-residue succinyltransferase component of 2-oxoglutarate dehydrogenase complex, mitochondrial (EC 2.3.1.61) (2-oxoglutarate dehydrogenase complex component E2) (OGDC-E2) (Dihydrolipoamide succinyltransferase component of 2-oxoglutarate dehydrogenase complex) (E2K)	-0.251779	0.266277	-0.545508	0.0350608	-0.100995	0.335826	-0.710354	0.0354832	-0.877606	0.101381	0.356933	0.311736	-0.0435197	-0.130405	0.776313	6
Q02127	Dihydroorotate dehydrogenase (quinone), mitochondrial (DHOdehase) (EC 1.3.5.2) (Dihydroorotate oxidase)	0.358959	-0.296031	0.435202	NA	-0.522758	-0.218279	0.228726	-0.00174672	-0.706488	NA	-0.920107	-0.662734	-0.0485815	-0.41247	0.306846	5
P09417	Dihydropteridine reductase (EC 1.5.1.34) (HDHPR) (Quinoid dihydropteridine reductase) (Short chain dehydrogenase/reductase family 33C member 1)	0.425244	0.199248	0.46874	-0.502526	-0.450932	-0.0156513	-0.706512	0.691355	-0.413538	-0.203585	0.15043	0.248049	0.0206872	-0.0389667	0.848913	6
Q16555	Dihydropyrimidinase-related protein 2 (DRP-2) (Collapsin response mediator protein 2) (CRMP-2) (N2A3) (Unc-33-like phosphoprotein 2) (ULIP-2)	-0.372076	0.323312	1.02616	0.0197731	-0.762632	0.0540844	-0.185737	-0.760871	-0.052461	-0.361398	-0.878719	-1.63585	0.0481041	-0.64584	0.0690784	6
P53634	Dipeptidyl peptidase 1 (EC 3.4.14.1) (Cathepsin C) (Cathepsin J) (Dipeptidyl peptidase I) (DPP-I) (DPPI) (Dipeptidyl transferase) [Cleaved into: Dipeptidyl peptidase 1 exclusion domain chain (Dipeptidyl peptidase I exclusion domain chain); Dipeptidyl peptidase 1 heavy chain (Dipeptidyl peptidase I heavy chain); Dipeptidyl peptidase 1 light chain (Dipeptidyl peptidase I light chain)]	-1.92205	0.0666748	-0.747778	0.167615	-0.450104	-2.80218	0.601126	1.6181	0.119954	0.287945	0.955685	1.30036	-0.947971	0.813861	0.0025573	6
Q9UHL4	Dipeptidyl peptidase 2 (EC 3.4.14.2) (Dipeptidyl aminopeptidase II) (Dipeptidyl peptidase 7) (Dipeptidyl peptidase II) (DPP II) (Quiescent cell proline dipeptidase)	-0.463848	1.21673	-0.904305	-0.501627	-1.22432	-1.62571	0.911193	-0.0650382	1.89064	-0.603424	0.253868	-0.0449104	-0.583846	0.390388	0.0658041	6
Q9NY33	Dipeptidyl peptidase 3 (EC 3.4.14.4) (Dipeptidyl aminopeptidase III) (Dipeptidyl arylamidase III) (Dipeptidyl peptidase III) (DPP III) (Enkephalinase B)	-0.995161	-0.475756	-1.03062	-0.404821	-0.660156	-0.713332	-0.686638	-0.189105	-0.141971	-0.76783	0.236462	1.57216	-0.713307	0.00384664	0.0697512	6
P27487	Dipeptidyl peptidase 4 (EC 3.4.14.5) (ADABP) (Adenosine deaminase complexing protein 2) (ADCP-2) (Dipeptidyl peptidase IV) (DPP IV) (T-cell activation antigen CD26) (TP103) (CD antigen CD26) [Cleaved into: Dipeptidyl peptidase 4 membrane form (Dipeptidyl peptidase IV membrane form); Dipeptidyl peptidase 4 soluble form (Dipeptidyl peptidase IV soluble form)]	1.23928	3.64743	-0.528594	-1.00616	-0.18945	1.691	-1.50398	0.286645	-0.79631	0.487486	-2.72795	-0.0540478	0.808917	-0.718026	0.0567914	6
Q92796	Disks large homolog 3 (Neuroendocrine-DLG) (Synapse-associated protein 102) (SAP-102) (SAP102) (XLMR)	-1.30929	-1.91256	NA	NA	-0.0332447	-0.566784	0.102725	-0.706017	NA	NA	0.863542	0.631523	-0.95547	0.222943	0.0390693	4
Q16531	DNA damage-binding protein 1 (DDB p127 subunit) (DNA damage-binding protein a) (DDBa) (Damage-specific DNA-binding protein 1) (HBV X-associated protein 1) (XAP-1) (UV-damaged DNA-binding factor) (UV-damaged DNA-binding protein 1) (UV-DDB 1) (XPE-binding factor) (XPE-BF) (Xeroderma pigmentosum group E-complementing protein) (XPCe)	-0.529489	-0.106001	0.328951	-0.00112574	0.132774	0.301939	-0.627115	0.646347	-0.574992	-0.382814	0.10608	0.0518593	0.0211747	-0.130106	0.610858	6
O00273	DNA fragmentation factor subunit alpha (DNA fragmentation factor 45 kDa subunit) (DFF-45) (Inhibitor of CAD) (ICAD)	-0.401368	NA	-0.702562	1.29549	NA	0.182565	-0.33101	NA	-0.0649024	0.893285	NA	0.242328	0.0935308	0.184925	0.85502	6
Q9H211	DNA replication factor Cdt1 (Double parked homolog) (DUP)	-0.827282	NA	-0.951317	NA	-3.06963	-1.88972	0.488412	NA	-2.86544	NA	-1.0727	0.597031	-1.68449	-0.713172	0.23537	3
P33991	DNA replication licensing factor MCM4 (EC 3.6.4.12) (CDC21 homolog) (P1-CDC21)	1.05783	NA	-0.279914	NA	0.937646	0.759667	-0.34661	NA	-1.19202	NA	-1.08122	-0.159267	0.618808	-0.694778	0.0105492	4
P27695	DNA-(apurinic or apyrimidinic site) lyase (EC 3.1.-.-) (EC 4.2.99.18) (APEX nuclease) (APEN) (Apurinic-apyrimidinic endonuclease 1) (AP endonuclease 1) (APE-1) (REF-1) (Redox factor-1) [Cleaved into: DNA-(apurinic or apyrimidinic site) lyase, mitochondrial]	-0.171352	-0.405834	-0.383831	-0.102822	0.0267292	0.582941	0.462052	0.540226	-0.308037	0.857026	0.482848	-0.140046	-0.0756946	0.315678	0.195437	6
P78527	DNA-dependent protein kinase catalytic subunit (DNA-PK catalytic subunit) (DNA-PKcs) (EC 2.7.11.1) (DNPK1) (p460)	-0.811726	-0.656308	0.892741	-0.657377	-2.02046	1.31869	-1.16654	-1.47465	-1.42989	-1.24667	-0.729411	-0.318596	-0.322406	-1.06096	0.148755	6
Q6EEV4	DNA-directed RNA polymerase II subunit GRINL1A, isoforms 4/5 (DNA-directed RNA polymerase II subunit M, isoforms 4/5)	1.06295	0.920446	0.0718999	NA	0.741661	-0.960272	0.728051	0.687329	0.0381552	NA	0.438186	0.012068	0.367337	0.380758	0.9741	6
P19387	DNA-directed RNA polymerase II subunit RPB3 (RNA polymerase II subunit 3) (RNA polymerase II subunit B3) (DNA-directed RNA polymerase II 33 kDa polypeptide) (RPB33) (DNA-directed RNA polymerase II subunit C) (RPB31)	NA	0.109962	-0.255873	0.0160684	NA	0.389347	NA	-0.572909	0.750178	-0.095882	NA	-0.0767671	0.064876	0.00115494	0.870774	3
P31689	DnaJ homolog subfamily A member 1 (DnaJ protein homolog 2) (HSDJ) (Heat shock 40 kDa protein 4) (Heat shock protein J2) (HSJ-2) (Human DnaJ protein 2) (hDj-2)	NA	-0.562431	0.76757	-0.450183	NA	0.552082	NA	-0.830665	-0.253154	-1.25546	NA	0.542407	0.0767594	-0.449218	0.306451	5
O60884	DnaJ homolog subfamily A member 2 (Cell cycle progression restoration gene 3 protein) (Dnj3) (Dj3) (HIRA-interacting protein 4) (Renal carcinoma antigen NY-REN-14)	-1.67779	0.0146409	-0.702914	NA	-0.498933	-0.350946	0.372395	0.124593	-0.00836297	NA	1.19219	1.09153	-0.643189	0.55447	0.00885565	5
Q96EY1	DnaJ homolog subfamily A member 3, mitochondrial (DnaJ protein Tid-1) (hTid-1) (Hepatocellular carcinoma-associated antigen 57) (Tumorous imaginal discs protein Tid56 homolog)	-1.01339	-1.33592	0.204015	NA	-1.10902	0.584866	0.0691522	-2.45451	-0.86528	NA	-0.379883	0.219339	-0.533889	-0.682235	0.79031	5
P25685	DnaJ homolog subfamily B member 1 (DnaJ protein homolog 1) (Heat shock 40 kDa protein 1) (HSP40) (Heat shock protein 40) (Human DnaJ protein 1) (hDj-1)	-0.0586382	0.353097	-0.017198	-1.3341	0.0625362	0.472072	0.0739573	0.130931	0.246226	-0.795759	0.689568	-0.0119371	-0.0870381	0.0554975	0.685473	6
Q9NVH1	DnaJ homolog subfamily C member 11	-0.154072	0.224781	-0.376545	0.427713	-1.29286	0.0333701	0.0673634	-0.586991	-1.16602	0.975997	-0.756112	-0.540317	-0.189603	-0.334346	0.714828	6
O60762	Dolichol-phosphate mannosyltransferase subunit 1 (EC 2.4.1.83) (Dolichol-phosphate mannose synthase subunit 1) (DPM synthase subunit 1) (Dolichyl-phosphate beta-D-mannosyltransferase subunit 1) (Mannose-P-dolichol synthase subunit 1) (MPD synthase subunit 1)	0.337311	-1.34245	-0.64948	-0.198394	0.0955869	0.245009	-0.296509	-0.19765	-0.0123881	0.330444	0.00201836	0.512075	-0.25207	0.0563317	0.352356	6
Q9P2X0	Dolichol-phosphate mannosyltransferase subunit 3 (Dolichol-phosphate mannose synthase subunit 3) (DPM synthase subunit 3) (Dolichyl-phosphate beta-D-mannosyltransferase subunit 3) (Mannose-P-dolichol synthase subunit 3) (MPD synthase subunit 3) (Prostin-1)	0.28238	0.270589	NA	-0.479874	NA	-0.0437946	0.0211954	-0.0495614	NA	0.0316775	NA	0.425459	0.00732503	0.107193	0.778142	4
P39656	Dolichyl-diphosphooligosaccharide--protein glycosyltransferase 48 kDa subunit (DDOST 48 kDa subunit) (Oligosaccharyl transferase 48 kDa subunit)	0.320773	-0.118931	-0.409221	-0.241236	0.0496308	0.378845	-0.0807438	-1.55593	-0.133559	0.086512	0.0167815	0.219091	-0.00335649	-0.241307	0.474812	6
P04843	Dolichyl-diphosphooligosaccharide--protein glycosyltransferase subunit 1 (Dolichyl-diphosphooligosaccharide--protein glycosyltransferase 67 kDa subunit) (Ribophorin I) (RPN-I) (Ribophorin-1)	-0.490091	-0.82969	-0.0379767	0.0499095	-0.84438	0.542605	-0.30406	-0.485539	-0.543173	-0.148673	-0.438268	0.503349	-0.268271	-0.236061	0.919028	6
P04844	Dolichyl-diphosphooligosaccharide--protein glycosyltransferase subunit 2 (Dolichyl-diphosphooligosaccharide--protein glycosyltransferase 63 kDa subunit) (RIBIIR) (Ribophorin II) (RPN-II) (Ribophorin-2)	NA	-1.3904	-0.122193	NA	-0.719828	0.741143	NA	-0.610874	-0.187724	NA	0.0781999	0.582556	-0.372818	-0.0344604	0.504652	4
P61803	Dolichyl-diphosphooligosaccharide--protein glycosyltransferase subunit DAD1 (Oligosaccharyl transferase subunit DAD1) (Defender against cell death 1) (DAD-1)	0.656634	-1.56713	-0.422888	NA	0.21176	0.188401	0.837782	0.201759	0.444773	NA	-0.258563	-0.302689	-0.186644	0.184612	0.402761	5
Q8TCJ2	Dolichyl-diphosphooligosaccharide--protein glycosyltransferase subunit STT3B (Oligosaccharyl transferase subunit STT3B) (STT3-B) (EC 2.4.99.18) (Source of immunodominant MHC-associated peptides homolog)	-1.04695	NA	0.539233	NA	-0.875328	1.43728	-0.715131	NA	0.664028	NA	-0.522924	0.126841	0.0135589	-0.111796	0.833702	5
P49959	Double-strand break repair protein MRE11 (Double-strand break repair protein MRE11A) (Meiotic recombination 11 homolog 1) (MRE11 homolog 1) (Meiotic recombination 11 homolog A) (MRE11 homolog A)	-0.943527	NA	0.456701	-0.535311	-1.88305	0.416083	0.192573	NA	-1.05598	-0.229382	-1.47437	-0.335208	-0.497821	-0.580474	0.868182	5
O95793	Double-stranded RNA-binding protein Staufen homolog 1	-1.60608	-2.05409	-0.740432	NA	-0.157673	-1.03236	-0.89792	-0.128188	-1.58005	NA	2.00115	-0.776553	-1.11813	-0.276312	0.185361	5
O14972	Down syndrome critical region protein 3 (Down syndrome critical region protein A)	0.175173	NA	0.496411	NA	0.688941	-0.247834	0.307778	NA	0.605779	NA	0.566084	0.00647756	0.278173	0.37153	0.799783	4
Q16643	Drebrin (Developmentally-regulated brain protein)	-0.825261	0.0724488	0.0352016	0.0150693	-0.103348	-0.34806	0.136323	-0.430859	0.624054	-0.752899	-0.515955	0.462681	-0.192325	-0.0794425	0.720217	6
Q9UJU6	Drebrin-like protein (Cervical SH3P7) (Cervical mucin-associated protein) (Drebrin-F) (HPK1-interacting protein of 55 kDa) (HIP-55) (SH3 domain-containing protein 7)	0.106214	1.13337	-0.268452	0.201634	-0.860111	0.191436	0.0668125	0.0464212	-0.38101	-0.00106799	0.483571	0.685626	0.0840146	0.150059	0.845039	6
Q02750	Dual specificity mitogen-activated protein kinase kinase 1 (MAP kinase kinase 1) (MAPKK 1) (MKK1) (EC 2.7.12.2) (ERK activator kinase 1) (MAPK/ERK kinase 1) (MEK 1)	-1.13711	NA	-0.512719	-0.334716	-0.695442	-0.36036	-0.779621	NA	-0.278041	-0.496061	0.945683	-1.06579	-0.608069	-0.334767	0.495178	3
P51452	Dual specificity protein phosphatase 3 (EC 3.1.3.16) (EC 3.1.3.48) (Dual specificity protein phosphatase VHR) (Vaccinia H1-related phosphatase) (VHR)	-0.717738	3.15382	0.37128	0.0469799	0.118227	-0.548733	0.373398	1.49631	0.198871	0.173639	0.267955	-1.18685	0.403973	0.220553	0.759782	6
Q14203	Dynactin subunit 1 (150 kDa dynein-associated polypeptide) (DAP-150) (DP-150) (p135) (p150-glued)	-2.10135	-0.023695	1.05221	0.0275787	NA	1.11237	-2.75906	0.775008	-0.940008	-0.507542	NA	-0.301035	0.0134214	-0.746528	0.290198	6
Q13561	Dynactin subunit 2 (50 kDa dynein-associated polypeptide) (Dynactin complex 50 kDa subunit) (DCTN-50) (p50 dynamitin)	-0.564627	1.0943	0.908429	0.432318	-0.946082	0.73266	-0.569843	0.115433	-0.75375	-0.38562	-0.324076	0.260387	0.276167	-0.276245	0.162446	6
O75935	Dynactin subunit 3 (Dynactin complex subunit 22 kDa subunit) (p22)	0.450697	0.299596	NA	NA	-1.35343	-0.828896	-0.933904	-0.973157	NA	NA	-0.0987682	-1.4276	-0.358009	-0.858356	0.330059	4
O00429	Dynamin-1-like protein (EC 3.6.5.5) (Dnm1p/Vps1p-like protein) (DVLP) (Dynamin family member proline-rich carboxyl-terminal domain less) (Dymple) (Dynamin-like protein) (Dynamin-like protein 4) (Dynamin-like protein IV) (HdynIV) (Dynamin-related protein 1)	-0.748408	-0.57336	0.222186	-0.140666	-0.478386	0.135929	-0.686174	-0.226797	-0.39779	-0.301337	0.313478	-0.108332	-0.263784	-0.234492	0.917128	6
P50570	Dynamin-2 (EC 3.6.5.5)	-1.01955	NA	0.448055	-0.0913408	-0.529427	0.430606	-0.325359	NA	-0.0345297	4.48194	-0.0620079	0.490159	-0.152331	0.910042	0.197483	6
O60313	Dynamin-like 120 kDa protein, mitochondrial (EC 3.6.5.5) (Optic atrophy protein 1) [Cleaved into: Dynamin-like 120 kDa protein, form S1]	-1.04671	-0.101892	0.908659	-0.265275	-0.900988	0.274172	-0.793007	-0.306234	-1.0502	-0.492748	-0.806947	0.432425	-0.188673	-0.502786	0.409138	6
Q6ZR08	Dynein heavy chain 12, axonemal (Axonemal beta dynein heavy chain 12) (Axonemal dynein heavy chain 12-like protein) (Axonemal dynein heavy chain 7-like protein) (Ciliary dynein heavy chain 12) (Dynein heavy chain 7-like, axonemal) (Dynein heavy chain domain-containing protein 2)	-2.06486	0.0923428	-0.218901	NA	NA	0.844305	-4.36742	-1.60169	-2.29924	NA	NA	-1.33323	-0.336777	-2.40039	0.0183317	4
P63167	Dynein light chain 1, cytoplasmic (8 kDa dynein light chain) (DLC8) (Dynein light chain LC8-type 1) (Protein inhibitor of neuronal nitric oxide synthase) (PIN)	NA	0.29443	0.238542	-0.421438	-0.867094	NA	NA	-0.799646	0.284159	-0.166519	0.473839	NA	-0.18889	-0.0520419	0.753939	4
Q96FJ2	Dynein light chain 2, cytoplasmic (8 kDa dynein light chain b) (DLC8b) (Dynein light chain LC8-type 2)	0.833092	-0.212634	0.0214797	-0.461263	-0.0631981	-0.917515	0.603692	-0.0146453	0.522257	-0.0572415	0.427606	-0.515893	-0.13334	0.160962	0.378193	6
Q9NP97	Dynein light chain roadblock-type 1 (Bithoraxoid-like protein) (BLP) (Dynein light chain 2A, cytoplasmic) (Dynein-associated protein Km23) (Roadblock domain-containing protein 1)	1.60322	0.328032	-0.420376	-0.550571	0.0531113	-0.56531	0.482642	0.837378	0.619178	-0.861552	0.624803	0.316262	0.0746839	0.336452	0.528427	6
Q14118	Dystroglycan (Dystrophin-associated glycoprotein 1) [Cleaved into: Alpha-dystroglycan (Alpha-DG); Beta-dystroglycan (Beta-DG)]	0.689657	0.843582	-2.15991	0.406754	0.766977	0.763327	0.430178	-1.31725	1.33468	0.217479	1.1896	0.155749	0.218398	0.335074	0.833983	6
P11532	Dystrophin	-0.925275	-0.0486062	0.667211	-1.83398	NA	1.67084	-1.72518	-0.806695	-1.89438	-3.09567	NA	0.300065	-0.0939618	-1.44437	0.0754684	6
Q9Y4X5	E3 ubiquitin-protein ligase ARIH1 (EC 2.3.2.27) (H7-AP2) (HHARI) (Monocyte protein 6) (MOP-6) (Protein ariadne-1 homolog) (ARI-1) (UbcH7-binding protein) (UbcM4-interacting protein) (Ubiquitin-conjugating enzyme E2-binding protein 1)	0.925316	-0.285952	-0.0957279	NA	-1.59868	NA	-0.463191	-0.310218	-0.512164	NA	0.0703893	NA	-0.26376	-0.303796	0.937721	3
Q9UNE7	E3 ubiquitin-protein ligase CHIP (EC 2.3.2.27) (Antigen NY-CO-7) (CLL-associated antigen KW-8) (Carboxy terminus of Hsp70-interacting protein) (RING-type E3 ubiquitin transferase CHIP) (STIP1 homology and U box-containing protein 1)	-0.946305	NA	-0.809575	NA	-1.06154	0.3421	1.20389	NA	0.686523	NA	-2.24907	0.883777	-0.61883	0.131281	0.311311	4
Q7Z6Z7	E3 ubiquitin-protein ligase HUWE1 (EC 2.3.2.26) (ARF-binding protein 1) (ARF-BP1) (HECT, UBA and WWE domain-containing protein 1) (HECT-type E3 ubiquitin transferase HUWE1) (Homologous to E6AP carboxyl terminus homologous protein 9) (HectH9) (Large structure of UREB1) (LASU1) (Mcl-1 ubiquitin ligase E3) (Mule) (Upstream regulatory element-binding protein 1) (URE-B1) (URE-binding protein 1)	-1.02726	0.0532504	0.298424	-0.315127	-0.50584	0.19497	-0.613299	0.219711	-0.266333	-0.202605	-0.383322	0.454071	-0.216931	-0.131963	0.783401	6
Q9NX47	E3 ubiquitin-protein ligase MARCH5 (EC 2.3.2.27) (Membrane-associated RING finger protein 5) (Membrane-associated RING-CH protein V) (MARCH-V) (Mitochondrial ubiquitin ligase) (MITOL) (RING finger protein 153) (RING-type E3 ubiquitin transferase MARCH5)	0.444031	NA	0.298776	0.0890913	0.0340748	NA	-0.160766	NA	0.3667	0.371949	-0.217659	NA	0.216493	0.0900561	0.71636	4
Q96PU5	E3 ubiquitin-protein ligase NEDD4-like (EC 2.3.2.26) (HECT-type E3 ubiquitin transferase NED4L) (NEDD4.2) (Nedd4-2)	-0.314715	-0.123544	-0.091925	NA	-0.846506	0.488309	-0.0663971	-0.795083	0.624241	NA	0.352984	0.455965	-0.177676	0.114342	0.437161	6
Q5XPI4	E3 ubiquitin-protein ligase RNF123 (EC 2.3.2.27) (Kip1 ubiquitination-promoting complex protein 1) (RING finger protein 123) (RING-type E3 ubiquitin transferase RNF123)	-0.320684	NA	0.533364	NA	-0.0258672	-0.197765	0.684819	NA	0.337996	NA	0.105812	0.183836	-0.00273823	0.328116	0.367856	3
Q63HN8	E3 ubiquitin-protein ligase RNF213 (EC 2.3.2.27) (EC 3.6.4.-) (ALK lymphoma oligomerization partner on chromosome 17) (Mysterin) (RING finger protein 213) (RING-type E3 ubiquitin transferase RNF213)	-1.2259	NA	0.774587	NA	-0.291151	0.80686	-0.203685	NA	-0.113239	NA	0.428035	0.885574	0.0160985	0.249171	0.655768	3
P36406	E3 ubiquitin-protein ligase TRIM23 (EC 2.3.2.27) (ADP-ribosylation factor domain-containing protein 1) (GTP-binding protein ARD-1) (RING finger protein 46) (RING-type E3 ubiquitin transferase TRIM23) (Tripartite motif-containing protein 23)	0.518132	NA	-2.81807	NA	-0.156627	-0.904386	0.799502	NA	-0.413269	NA	0.0271541	-0.556499	-0.840238	-0.0357781	0.243925	4
Q5T4S7	E3 ubiquitin-protein ligase UBR4 (EC 2.3.2.27) (600 kDa retinoblastoma protein-associated factor) (N-recognin-4) (RING-type E3 ubiquitin transferase UBR4) (Retinoblastoma-associated factor of 600 kDa) (RBAF600) (p600) (Zinc finger UBR1-type protein 1)	-2.00532	NA	0.0714881	0.471864	-0.802034	-0.481928	-2.60095	NA	-1.29846	0.041243	-1.99464	0.498761	-0.549186	-1.07081	0.4174	4
Q14258	E3 ubiquitin/ISG15 ligase TRIM25 (EC 6.3.2.n3) (Estrogen-responsive finger protein) (RING finger protein 147) (RING-type E3 ubiquitin transferase) (EC 2.3.2.27) (RING-type E3 ubiquitin transferase TRIM25) (Tripartite motif-containing protein 25) (Ubiquitin/ISG15-conjugating enzyme TRIM25) (Zinc finger protein 147)	NA	-2.53291	0.55031	NA	-0.257752	-0.0317986	NA	-2.67319	-0.0522964	NA	-0.259185	-1.05442	-0.568037	-1.00977	0.55826	4
O94874	E3 UFM1-protein ligase 1 (EC 2.3.2.-) (E3 UFM1-protein transferase 1) (Novel LZAP-binding protein) (Regulator of C53/LZAP and DDRGK1)	-0.224486	-0.212785	-0.326986	NA	-0.160863	0.80719	-0.00563751	-0.720755	-1.15537	NA	-0.158268	0.53655	-0.023586	-0.300697	0.478614	4
O95834	Echinoderm microtubule-associated protein-like 2 (EMAP-2) (HuEMAP-2)	-0.314517	-0.109125	-0.267809	-0.419372	0.196733	0.474566	-0.658857	-0.849726	0.612305	-0.163543	-0.192728	0.107554	-0.0732541	-0.190832	0.70178	6
Q9HC35	Echinoderm microtubule-associated protein-like 4 (EMAP-4) (Restrictedly overexpressed proliferation-associated protein) (Ropp 120)	-1.39286	-0.329649	0.245617	1.07526	-0.730416	0.290188	-2.99942	0.504773	-1.37643	0.300417	-0.492018	-0.956096	-0.14031	-0.836463	0.23117	6
Q9BUP0	EF-hand domain-containing protein D1 (EF-hand domain-containing protein 1) (Swiprosin-2)	0.2587	NA	0.0333701	-0.368831	-0.137822	0.494672	-1.65899	NA	-0.857312	-1.0328	1.10936	0.137504	0.0560177	-0.460449	0.294768	5
Q96C19	EF-hand domain-containing protein D2 (Swiprosin-1)	NA	0.384381	0.27035	NA	-0.173921	0.461633	NA	1.15918	0.751121	NA	0.965396	-0.343623	0.235611	0.633018	0.353053	5
Q9NZN4	EH domain-containing protein 2 (PAST homolog 2)	-0.0875647	-0.716908	-0.3524	-0.746567	NA	-0.188134	0.328492	-0.32045	0.398788	-0.647241	NA	-0.50705	-0.418315	-0.149492	0.421101	6
Q9H223	EH domain-containing protein 4 (Hepatocellular carcinoma-associated protein 10/11) (PAST homolog 4)	-0.200366	-0.170962	0.424707	-0.077178	0.359409	0.312317	0.409907	-0.107803	0.214871	0.637286	0.0179219	-0.705759	0.107988	0.0777372	0.916412	6
Q92616	eIF-2-alpha kinase activator GCN1 (GCN1 eIF-2-alpha kinase activator homolog) (GCN1-like protein 1) (General control of amino-acid synthesis 1-like protein 1) (Translational activator GCN1) (HsGCN1)	-0.635428	NA	-0.263196	NA	2.62426	0.759923	1.33931	NA	3.38585	NA	-0.417502	0.553361	0.621391	1.21525	0.503504	3
Q9BXV9	EKC/KEOPS complex subunit GON7	0.129745	1.78228	-0.132151	0.732399	0.423847	-0.27026	-0.300324	0.689478	0.511873	0.0213376	0.970706	0.173255	0.44431	0.344388	0.788054	6
Q14657	EKC/KEOPS complex subunit LAGE3 (L antigen family member 3) (Protein ESO-3) (Protein ITBA2)	0.298658	-0.474272	-0.66873	NA	0.529371	-0.715936	-0.18164	0.457121	0.307895	NA	0.772646	-0.497425	-0.206182	0.171719	0.326954	6
Q15717	ELAV-like protein 1 (Hu-antigen R) (HuR)	0.112767	-0.125179	0.0822938	-0.460171	-0.521618	0.010923	0.285461	-1.28304	0.220578	-0.196475	0.309293	-0.439637	-0.150164	-0.183969	0.915227	6
Q6IPR1	Electron transfer flavoprotein regulatory factor 1 (LYR motif-containing protein 5)	0.441696	NA	0.261591	-0.459397	-0.0726193	-0.586059	-0.143692	NA	0.0343566	-0.229941	-0.587078	-1.35096	-0.0829578	-0.455463	0.313181	5
P13804	Electron transfer flavoprotein subunit alpha, mitochondrial (Alpha-ETF)	-0.236588	0.96303	0.208517	0.293488	-0.235076	0.149129	-0.697079	-0.441576	-1.12331	0.0542233	0.0713508	-0.00362572	0.190417	-0.356669	0.0957377	6
P38117	Electron transfer flavoprotein subunit beta (Beta-ETF)	0.211137	0.773912	-0.0262932	0.197111	0.194591	-0.118899	-0.292051	0.456701	-0.75638	0.118891	0.136585	-0.236809	0.20526	-0.0955105	0.297216	6
Q16134	Electron transfer flavoprotein-ubiquinone oxidoreductase, mitochondrial (ETF-QO) (ETF-ubiquinone oxidoreductase) (EC 1.5.5.1) (Electron-transferring-flavoprotein dehydrogenase) (ETF dehydrogenase)	-0.726902	-0.294349	0.187008	0.721241	-0.910475	0.09815	-0.786522	-0.357419	-1.96477	0.49375	-0.489423	0.804962	-0.154221	-0.383237	0.612098	6
P24534	Elongation factor 1-beta (EF-1-beta)	-0.433662	0.883386	0.0316775	0.277152	-0.101614	0.117695	-0.548354	-1.01287	-0.61202	-0.395416	-0.0553064	-0.255563	0.129106	-0.479921	0.0485067	6
P29692	Elongation factor 1-delta (EF-1-delta) (Antigen NY-CO-4)	-0.0623392	0.636543	-0.065476	0.107822	-0.0947107	-0.372393	-0.309091	-0.579987	-0.516553	0.0522768	0.283685	-0.0215554	0.0249077	-0.181871	0.454433	6
P26641	Elongation factor 1-gamma (EF-1-gamma) (eEF-1B gamma)	-0.849986	-0.626446	0.19131	-0.179123	0.363451	0.0539454	-0.439579	-0.471849	-0.311184	-0.287571	0.451013	0.321004	-0.174475	-0.123028	0.866169	6
P13639	Elongation factor 2 (EF-2)	-0.777467	-0.525538	0.415867	0.153416	-0.817816	0.43957	-1.0061	-0.769871	-0.400758	0.256407	0.0900404	0.142479	-0.185328	-0.281301	0.781889	6
Q96RP9	Elongation factor G, mitochondrial (EF-Gmt) (Elongation factor G 1, mitochondrial) (mEF-G 1) (Elongation factor G1) (hEFG1)	-0.458168	0.299362	1.22602	0.404794	-1.11632	0.618051	-0.678903	0.0406821	-1.0429	0.0553345	-1.70821	-0.219707	0.16229	-0.592284	0.0924039	6
P43897	Elongation factor Ts, mitochondrial (EF-Ts) (EF-TsMt)	-0.255632	-0.0187318	0.614757	-0.209628	-0.879701	0.551885	-0.254565	-0.767266	-0.464843	-0.588574	0.00820001	-0.158526	-0.0328419	-0.370929	0.279142	6
P49411	Elongation factor Tu, mitochondrial (EF-Tu) (P43)	-0.172604	0.183455	0.474254	0.0611541	-1.11685	0.732486	-0.754407	-1.51565	-1.70209	-0.0633036	-0.843137	-0.225447	0.0269829	-0.850672	0.0336995	6
Q15370	Elongin-B (EloB) (Elongin 18 kDa subunit) (RNA polymerase II transcription factor SIII subunit B) (SIII p18) (Transcription elongation factor B polypeptide 2)	1.56959	0.668391	-1.27771	NA	0.68437	-0.917025	0.892663	0.52316	0.125916	NA	0.669027	0.0486547	0.145523	0.451884	0.555591	5
Q15369	Elongin-C (EloC) (Elongin 15 kDa subunit) (RNA polymerase II transcription factor SIII subunit C) (SIII p15) (Transcription elongation factor B polypeptide 1)	0.41684	1.24196	-0.231481	0.325502	0.667574	-0.643653	-0.177882	-0.0522067	0.57289	0.321235	0.703278	0.0409625	0.296124	0.234713	0.855457	6
P50402	Emerin	0.677982	-0.664334	-0.277412	-0.829665	-0.943278	-0.157254	0.531569	-0.829152	0.209391	-0.489342	0.381283	0.00590296	-0.36566	-0.0317246	0.344577	6
Q9Y6C2	EMILIN-1 (Elastin microfibril interface-located protein 1) (Elastin microfibril interfacer 1)	1.12532	0.536152	-0.873239	NA	NA	-0.232481	1.01135	-0.24006	-0.634935	NA	NA	-1.14644	0.138938	-0.252519	0.499325	4
O94919	Endonuclease domain-containing 1 protein (EC 3.1.30.-)	-0.207261	-1.35583	-0.852433	0.0997665	0.0601858	-0.173775	0.0576929	0.495797	-0.372057	0.140648	1.00892	0.0265876	-0.404891	0.226264	0.074653	6
Q9NR46	Endophilin-B2 (SH3 domain-containing GRB2-like protein B2)	0.117163	-0.220799	-0.0693611	-0.692711	1.25017	-0.427576	0.0958569	0.219215	0.821873	-0.79011	0.307079	0.327457	-0.00718518	0.163562	0.640798	6
P11021	Endoplasmic reticulum chaperone BiP (EC 3.6.4.10) (78 kDa glucose-regulated protein) (GRP-78) (Binding-immunoglobulin protein) (BiP) (Heat shock protein 70 family protein 5) (HSP70 family protein 5) (Heat shock protein family A member 5) (Immunoglobulin heavy chain-binding protein)	-0.974319	0.0899049	0.61899	0.115033	-0.465998	0.584482	-1.40133	-0.118038	-1.03449	-0.389017	-0.865332	0.382612	-0.00531789	-0.570932	0.146574	6
Q7Z2K6	Endoplasmic reticulum metallopeptidase 1 (EC 3.4.-.-) (Felix-ina)	-0.913108	0.185867	-0.661319	0.175812	-0.813931	0.352533	0.378512	-0.154715	-0.0489793	-0.221304	-0.46921	1.57483	-0.279024	0.176522	0.248489	6
P30040	Endoplasmic reticulum resident protein 29 (ERp29) (Endoplasmic reticulum resident protein 28) (ERp28) (Endoplasmic reticulum resident protein 31) (ERp31)	-1.09126	-0.112755	-0.0295733	-0.443615	-0.104217	0.0492125	-0.753093	-0.34172	-0.810865	-0.251281	-0.791683	1.08875	-0.288702	-0.309982	0.952908	6
Q9BS26	Endoplasmic reticulum resident protein 44 (ER protein 44) (ERp44) (Thioredoxin domain-containing protein 4)	-0.429887	0.476537	0.322966	0.127633	0.458697	-0.185917	-0.364403	0.387142	-0.417039	0.173511	-0.731446	0.345964	0.128338	-0.101045	0.445975	5
Q969X5	Endoplasmic reticulum-Golgi intermediate compartment protein 1 (ER-Golgi intermediate compartment 32 kDa protein) (ERGIC-32)	0.156914	-1.14156	0.172231	-0.631891	-0.256545	0.207268	-0.00122681	0.565305	0.207768	-1.45597	-0.820362	-0.742193	-0.24893	-0.374446	0.744832	6
P14625	Endoplasmin (94 kDa glucose-regulated protein) (GRP-94) (Heat shock protein 90 kDa beta member 1) (Tumor rejection antigen 1) (gp96 homolog)	-1.01853	-0.153767	0.387142	-0.243728	-0.456366	0.770618	-0.978662	0.161952	-1.09736	-0.864413	-0.439148	0.775935	-0.119105	-0.40695	0.47085	6
Q53H82	Endoribonuclease LACTB2 (EC 3.1.27.-) (Beta-lactamase-like protein 2)	NA	-0.467853	-0.746567	NA	-0.457811	-0.168998	NA	-0.399064	-0.832796	NA	-0.225869	0.213752	-0.460307	-0.310994	0.68548	4
O60869	Endothelial differentiation-related factor 1 (EDF-1) (Multiprotein-bridging factor 1) (MBF1)	0.611267	-0.188003	-0.667034	-0.594334	-0.543005	-0.49001	0.817951	0.561399	0.447103	-0.367657	0.621712	0.240253	-0.311853	0.386794	0.0357119	6
P84090	Enhancer of rudimentary homolog	1.63636	1.15432	-0.296155	-0.0752312	-0.123591	-0.368495	-0.186984	0.206768	-0.177148	-0.0603221	0.722641	-0.466237	0.321202	0.00645298	0.423253	6
Q9UHY7	Enolase-phosphatase E1 (EC 3.1.3.77) (2,3-diketo-5-methylthio-1-phosphopentane phosphatase) (MASA homolog)	-0.867463	-0.0868291	-0.707572	NA	0.445727	-1.01072	0.271426	0.601031	0.068602	NA	0.992478	0.351176	-0.44537	0.456943	0.0244706	6
Q9BV79	Enoyl-[acyl-carrier-protein] reductase, mitochondrial (EC 1.3.1.104) (2-enoyl thioester reductase) (Nuclear receptor-binding factor 1) (HsNrbf-1) (NRBF-1)	0.585155	NA	0.604261	-0.0936019	-0.343604	0.785509	-0.746592	NA	-0.577896	0.132248	-0.0979341	-0.318812	0.307544	-0.321797	0.0804729	6
P42126	Enoyl-CoA delta isomerase 1, mitochondrial (EC 5.3.3.8) (3,2-trans-enoyl-CoA isomerase) (Delta(3),Delta(2)-enoyl-CoA isomerase) (D3,D2-enoyl-CoA isomerase) (Dodecenoyl-CoA isomerase)	0.722991	0.818687	-0.245147	-0.339382	0.0957219	0.109294	-0.632383	0.174151	-0.586449	-0.599637	0.151209	0.0953168	0.193694	-0.232965	0.178315	6
O75521	Enoyl-CoA delta isomerase 2, mitochondrial (EC 5.3.3.8) (DRS-1) (Delta(3),delta(2)-enoyl-CoA isomerase) (D3,D2-enoyl-CoA isomerase) (Diazepam-binding inhibitor-related protein 1) (DBI-related protein 1) (Dodecenoyl-CoA isomerase) (Hepatocellular carcinoma-associated antigen 88) (Peroxisomal 3,2-trans-enoyl-CoA isomerase) (pECI) (Renal carcinoma antigen NY-REN-1)	-1.02715	0.684011	-0.259461	0.352307	0.336512	0.735176	-0.368086	-0.656035	-1.62959	0.064331	0.00647756	0.1125	0.1369	-0.411734	0.171421	6
Q86YB7	Enoyl-CoA hydratase domain-containing protein 2, mitochondrial	1.29054	-0.28884	-0.211899	-0.23943	-1.81178	-0.363902	-1.70026	-0.545298	-0.965841	-0.284915	0.0855606	-1.36673	-0.270884	-0.796247	0.262746	6
Q96DC8	Enoyl-CoA hydratase domain-containing protein 3, mitochondrial	1.10232	0.429321	-2.12306	-0.848089	-0.902983	1.76358	-2.2868	-0.819394	-2.21625	-0.921554	-0.207994	-0.756209	-0.0964839	-1.20137	0.0848755	6
P30084	Enoyl-CoA hydratase, mitochondrial (EC 4.2.1.17) (Enoyl-CoA hydratase 1) (Short-chain enoyl-CoA hydratase) (SCEH)	-0.294562	0.994	0.758985	0.32964	-0.868911	0.622649	-0.766799	-2.2192	-2.26257	0.143263	-0.91926	0.109962	0.256967	-0.985768	0.0199087	6
Q12929	Epidermal growth factor receptor kinase substrate 8	-0.174361	-1.44222	-0.496224	-2.55317	-0.795659	1.12281	-0.645999	-0.973299	-0.0761434	-2.0613	-0.0406601	0.918157	-0.723139	-0.479874	0.677007	6
Q9H6S3	Epidermal growth factor receptor kinase substrate 8-like protein 2 (EPS8-like protein 2) (Epidermal growth factor receptor pathway substrate 8-related protein 2) (EPS8-related protein 2)	-1.31011	NA	0.896853	NA	-1.07795	-0.144345	-0.0565512	NA	-0.28358	NA	-0.183884	1.03351	-0.408889	0.127374	0.335318	4
P42566	Epidermal growth factor receptor substrate 15 (Protein Eps15) (Protein AF-1p)	NA	1.483	-1.15508	0.626673	-0.160556	-0.116536	NA	-0.618562	-0.149073	-0.077924	0.026021	-0.142051	0.1355	-0.192318	0.466534	6
Q9Y2E5	Epididymis-specific alpha-mannosidase (EC 3.2.1.24) (Mannosidase alpha class 2B member 2)	-1.41404	NA	-1.79431	NA	-1.03709	-0.905548	2.06416	NA	1.62143	NA	0.193078	-1.58234	-1.28775	0.574082	0.0213951	4
Q9NRG7	Epimerase family protein SDR39U1 (EC 1.1.1.-) (Short-chain dehydrogenase/reductase family 39U member 1)	-0.225953	-1.11638	-0.587143	-1.01546	0.210638	-0.159863	-0.229264	-0.0841961	-0.0470552	-0.0562962	1.20339	0.0939658	-0.48236	0.146757	0.0742468	5
P16422	Epithelial cell adhesion molecule (Ep-CAM) (Adenocarcinoma-associated antigen) (Cell surface glycoprotein Trop-1) (Epithelial cell surface antigen) (Epithelial glycoprotein) (EGP) (Epithelial glycoprotein 314) (EGP314) (hEGP314) (KS 1/4 antigen) (KSA) (Major gastrointestinal tumor-associated protein GA733-2) (Tumor-associated calcium signal transducer 1) (CD antigen CD326)	-1.7577	-2.21752	-4.78234	1.58207	0.584482	-3.79949	0.160146	-1.63523	-0.336573	1.36356	0.226509	0.0429244	-1.73175	-0.0297762	0.0792882	6
P07099	Epoxide hydrolase 1 (EC 3.3.2.9) (Epoxide hydratase) (Microsomal epoxide hydrolase) (mEH)	-1.22857	NA	-0.651156	-0.135301	-0.663785	-0.937851	-0.60073	NA	-0.895556	1.22219	-0.209128	0.0159257	-0.723333	-0.0934605	0.146351	5
Q9Y6I3	Epsin-1 (EH domain-binding mitotic phosphoprotein) (EPS-15-interacting protein 1)	NA	0.177471	0.0257376	-0.25577	-0.223643	-0.529572	NA	-1.07798	0.0699771	-0.366764	-0.352842	-0.414961	-0.161155	-0.428515	0.401308	5
Q15006	ER membrane protein complex subunit 2 (Tetratricopeptide repeat protein 35) (TPR repeat protein 35)	0.702923	-0.807402	0.246955	NA	-0.423236	-0.0150972	0.000144262	-0.246669	0.3639	NA	0.262553	-0.0541376	-0.0591713	0.0651581	0.719042	5
Q96HE7	ERO1-like protein alpha (ERO1-L) (ERO1-L-alpha) (EC 1.8.4.-) (Endoplasmic oxidoreductin-1-like protein) (Endoplasmic reticulum oxidoreductase alpha) (Oxidoreductin-1-L-alpha)	0.143132	NA	-1.43355	-0.637154	-0.265934	0.323889	-0.408665	NA	-0.592223	-0.80143	-0.597191	1.68271	-0.373923	-0.14336	0.655288	4
P27105	Erythrocyte band 7 integral membrane protein (Protein 7.2b) (Stomatin)	-1.00361	-1.1838	-0.735283	-1.13188	-0.13397	-0.913053	1.7222	-0.462376	1.80079	-0.798717	-1.36561	-0.835239	-0.850267	0.0101743	0.122225	6
P30042	ES1 protein homolog, mitochondrial (Protein GT335) (Protein KNP-I)	0.294077	0.14091	0.858379	0.596744	-1.2041	0.39846	-1.60279	-1.63451	-2.13327	0.376846	-1.37864	-0.636795	0.180745	-1.16819	0.00789321	6
Q9H0W9	Ester hydrolase C11orf54 (EC 3.1.-.-)	NA	-0.131724	0.245861	0.36446	0.0378742	-8.65643e-05	NA	1.38045	-0.34705	0.252537	0.302758	-0.691919	0.103277	0.179356	0.84542	5
Q8WZ82	Esterase OVCA2 (EC 3.1.2.-) (Ovarian cancer-associated gene 2 protein)	0.121546	NA	0.667938	NA	0.453333	0.126973	-0.586579	NA	-0.737326	NA	-0.963588	-0.368681	0.342447	-0.664044	0.012448	6
Q92506	Estradiol 17-beta-dehydrogenase 8 (EC 1.1.1.62) (17-beta-hydroxysteroid dehydrogenase 8) (17-beta-HSD 8) (3-ketoacyl-[acyl-carrier-protein] reductase alpha subunit) (KAR alpha subunit) (3-oxoacyl-[acyl-carrier-protein] reductase) (EC 1.1.1.-) (Protein Ke6) (Ke-6) (Really interesting new gene 2 protein) (Short chain dehydrogenase/reductase family 30C member 1) (Testosterone 17-beta-dehydrogenase 8…	0.543793	-0.47285	0.067088	0.234869	-0.187921	0.167615	-0.0476963	-0.988304	-1.73025	0.292664	-0.587988	-0.382532	0.0587657	-0.574018	0.0847877	6
Q99447	Ethanolamine-phosphate cytidylyltransferase (EC 2.7.7.14) (CTP:phosphoethanolamine cytidylyltransferase) (Phosphorylethanolamine transferase)	0.111031	0.0140696	NA	NA	-0.644848	-0.208328	1.3065	-0.227101	NA	NA	-0.131882	0.908429	-0.182019	0.463985	0.166013	3
Q9NTX5	Ethylmalonyl-CoA decarboxylase (EC 4.1.1.94) (Enoyl-CoA hydratase domain-containing protein 1) (Methylmalonyl-CoA decarboxylase) (MMCD) (EC 4.1.1.41)	-2.07808	NA	0.485942	0.760349	-0.32771	-0.356624	-0.337594	NA	-0.856946	0.960586	-1.00457	-1.47397	-0.303224	-0.542498	0.679897	6
P60842	Eukaryotic initiation factor 4A-I (eIF-4A-I) (eIF4A-I) (EC 3.6.4.13) (ATP-dependent RNA helicase eIF4A-1)	0.0738202	-0.920816	0.168385	-0.423584	-0.0952038	0.197991	0.123931	-0.803166	-0.0128684	-0.185819	0.0915306	-0.0376805	-0.166568	-0.137345	0.919551	6
Q14240	Eukaryotic initiation factor 4A-II (eIF-4A-II) (eIF4A-II) (EC 3.6.4.13) (ATP-dependent RNA helicase eIF4A-2)	-0.15319	-0.40614	0.289362	-0.510642	-0.193255	-0.0869823	0.478195	-0.0643894	0.435415	-0.440322	0.347099	-0.0349583	-0.176808	0.120173	0.279412	6
P38919	Eukaryotic initiation factor 4A-III (eIF-4A-III) (eIF4A-III) (EC 3.6.4.13) (ATP-dependent RNA helicase DDX48) (ATP-dependent RNA helicase eIF4A-3) (DEAD box protein 48) (Eukaryotic initiation factor 4A-like NUK-34) (Eukaryotic translation initiation factor 4A isoform 3) (Nuclear matrix protein 265) (NMP 265) (hNMP 265) [Cleaved into: Eukaryotic initiation factor 4A-III, N-terminally processed]	0.425996	-0.805762	0.41846	-0.892848	0.480058	0.221815	-0.352732	-0.0267928	0.24987	-0.549177	0.472176	-0.372505	-0.02538	-0.0965267	0.833427	6
P15170	Eukaryotic peptide chain release factor GTP-binding subunit ERF3A (Eukaryotic peptide chain release factor subunit 3a) (eRF3a) (G1 to S phase transition protein 1 homolog)	NA	NA	0.0669502	0.0824301	-0.189137	0.0209111	-0.0142956	NA	-0.240929	-0.188545	0.508327	0.494672	-0.0047115	0.111846	0.720064	5
P62495	Eukaryotic peptide chain release factor subunit 1 (Eukaryotic release factor 1) (eRF1) (Protein Cl1) (TB3-1)	-0.771077	-1.19734	0.0483757	-0.449986	-0.490943	-0.161992	0.862511	-0.159315	0.218843	0.11836	-0.436451	0.105142	-0.503826	0.118181	0.0552058	6
O43324	Eukaryotic translation elongation factor 1 epsilon-1 (Aminoacyl tRNA synthetase complex-interacting multifunctional protein 3) (Elongation factor p18) (Multisynthase complex auxiliary component p18)	0.327687	NA	-0.739276	NA	0.921893	-0.266212	-0.264339	NA	-0.356033	NA	-0.0132469	-0.187264	0.0610233	-0.205221	0.530702	4
P41567	Eukaryotic translation initiation factor 1 (eIF1) (A121) (Protein translation factor SUI1 homolog) (Sui1iso1)	0.124593	NA	0.00230647	-0.661182	0.471031	-0.312044	0.297602	NA	1.02913	-0.498138	0.594166	-0.0483227	-0.075059	0.274889	0.349011	5
P47813	Eukaryotic translation initiation factor 1A, X-chromosomal (eIF-1A X isoform) (Eukaryotic translation initiation factor 4C) (eIF-4C)	0.252052	0.644041	-0.0214236	-0.457257	-0.0582026	-0.76048	0.69332	0.976584	1.14971	-0.58249	0.448901	0.131985	-0.0668782	0.469669	0.139814	6
P05198	Eukaryotic translation initiation factor 2 subunit 1 (Eukaryotic translation initiation factor 2 subunit alpha) (eIF-2-alpha) (eIF-2A) (eIF-2alpha)	-0.539729	-0.162799	0.0094905	-0.048263	-0.00643432	-0.240418	0.211386	0.184344	0.247928	-0.234499	0.807025	0.400101	-0.164692	0.269381	0.107717	6
P20042	Eukaryotic translation initiation factor 2 subunit 2 (Eukaryotic translation initiation factor 2 subunit beta) (eIF-2-beta)	-0.817689	NA	0.237931	-0.627939	-0.171921	0.0204844	-0.00523203	NA	-0.0186442	-0.298832	0.72465	0.376735	-0.271827	0.155735	0.216407	5
P41091	Eukaryotic translation initiation factor 2 subunit 3 (Eukaryotic translation initiation factor 2 subunit gamma X) (eIF-2-gamma X) (eIF-2gX)	-0.841818	1.11789	-0.0763107	-0.225447	-0.413634	-0.48455	-0.143947	-0.743956	-0.023563	0.367036	0.685357	-0.131803	-0.153978	0.00152073	0.66485	6
Q14152	Eukaryotic translation initiation factor 3 subunit A (eIF3a) (Eukaryotic translation initiation factor 3 subunit 10) (eIF-3-theta) (eIF3 p167) (eIF3 p180) (eIF3 p185)	-0.73622	-0.37722	0.716069	NA	-1.54368	0.945758	-0.469749	-1.54612	-0.634285	NA	-0.607793	0.213254	-0.199058	-0.608938	0.421492	5
P55884	Eukaryotic translation initiation factor 3 subunit B (eIF3b) (Eukaryotic translation initiation factor 3 subunit 9) (Prt1 homolog) (hPrt1) (eIF-3-eta) (eIF3 p110) (eIF3 p116)	-1.14576	1.69902	1.20727	-0.375534	-1.44007	0.347552	-0.409911	-0.0537632	-0.455079	-0.0657175	0.0839282	-0.0916175	0.0487454	-0.16536	0.660597	6
Q99613	Eukaryotic translation initiation factor 3 subunit C (eIF3c) (Eukaryotic translation initiation factor 3 subunit 8) (eIF3 p110)	-0.14366	0.00230647	0.510152	0.156526	-1.03351	0.185613	-0.446364	0.00144197	-0.42254	0.116099	-0.213972	-0.2121	-0.0537622	-0.196239	0.628705	6
O15371	Eukaryotic translation initiation factor 3 subunit D (eIF3d) (Eukaryotic translation initiation factor 3 subunit 7) (eIF-3-zeta) (eIF3 p66)	-0.406924	NA	0.408929	-0.754675	-0.155839	0.265917	-0.428469	NA	-0.264305	-0.392592	0.148869	-0.166486	-0.128518	-0.220596	0.775038	5
P60228	Eukaryotic translation initiation factor 3 subunit E (eIF3e) (Eukaryotic translation initiation factor 3 subunit 6) (Viral integration site protein INT-6 homolog) (eIF-3 p48)	-0.0208966	-0.120122	0.61438	-0.375179	-1.02953	0.520246	-0.366969	-0.809297	-0.43154	-0.380934	0.0771062	-0.0274103	-0.0685166	-0.323174	0.430157	6
O00303	Eukaryotic translation initiation factor 3 subunit F (eIF3f) (Deubiquitinating enzyme eIF3f) (EC 3.4.19.12) (Eukaryotic translation initiation factor 3 subunit 5) (eIF-3-epsilon) (eIF3 p47)	0.365469	-0.268765	0.478609	-0.0636805	0.29901	0.000144262	-0.165499	-0.71705	0.200128	-0.235943	0.0382957	-0.272541	0.135131	-0.192102	0.225875	6
O75821	Eukaryotic translation initiation factor 3 subunit G (eIF3g) (Eukaryotic translation initiation factor 3 RNA-binding subunit) (eIF-3 RNA-binding subunit) (Eukaryotic translation initiation factor 3 subunit 4) (eIF-3-delta) (eIF3 p42) (eIF3 p44)	-0.90026	NA	0.533862	NA	-0.612262	0.530271	-0.233379	NA	-0.134762	NA	0.610511	-0.535583	-0.112098	-0.0733033	0.93322	4
O15372	Eukaryotic translation initiation factor 3 subunit H (eIF3h) (Eukaryotic translation initiation factor 3 subunit 3) (eIF-3-gamma) (eIF3 p40 subunit)	-0.159057	NA	0.698485	NA	-0.268765	0.696261	0.277747	NA	0.0794293	NA	0.398679	-0.109265	0.241731	0.161647	0.834711	5
Q13347	Eukaryotic translation initiation factor 3 subunit I (eIF3i) (Eukaryotic translation initiation factor 3 subunit 2) (TGF-beta receptor-interacting protein 1) (TRIP-1) (eIF-3-beta) (eIF3 p36)	-0.431462	1.01927	0.20201	0.0278618	-0.289351	0.267835	0.03492	0.236952	0.0258793	0.220082	0.220701	-0.000158705	0.132695	0.123063	0.972863	6
O75822	Eukaryotic translation initiation factor 3 subunit J (eIF3j) (Eukaryotic translation initiation factor 3 subunit 1) (eIF-3-alpha) (eIF3 p35)	-1.54886	0.826518	0.368489	0.316493	-0.750664	-0.0525358	-0.728789	-0.779001	-0.0258085	0.400975	0.666757	0.396708	-0.140093	-0.0115267	0.760987	5
Q9UBQ5	Eukaryotic translation initiation factor 3 subunit K (eIF3k) (Eukaryotic translation initiation factor 3 subunit 12) (Muscle-specific gene M9 protein) (PLAC-24) (eIF-3 p25) (eIF-3 p28)	-0.0942948	0.637471	-0.0738487	0.258579	0.389787	0.191689	-0.375066	1.49329	0.953228	0.187894	0.797594	0.0731347	0.21823	0.521679	0.36821	6
Q9Y262	Eukaryotic translation initiation factor 3 subunit L (eIF3l) (Eukaryotic translation initiation factor 3 subunit 6-interacting protein) (Eukaryotic translation initiation factor 3 subunit E-interacting protein)	-0.360638	-0.246447	0.640806	NA	-0.993867	0.385376	-0.597955	-0.50408	-0.312778	NA	-0.247868	-0.291398	-0.114954	-0.390816	0.438179	4
Q04637	Eukaryotic translation initiation factor 4 gamma 1 (eIF-4-gamma 1) (eIF-4G 1) (eIF-4G1) (p220)	0.337426	-2.10824	0.370388	0.474773	-0.678834	0.435202	-0.314858	0.0174944	0.110497	0.478713	-0.694321	0.533464	-0.194881	0.0218314	0.625816	6
P78344	Eukaryotic translation initiation factor 4 gamma 2 (eIF-4-gamma 2) (eIF-4G 2) (eIF4G 2) (Death-associated protein 5) (DAP-5) (p97)	-2.15489	NA	0.395721	NA	-0.661684	1.06088	-1.36591	NA	-0.378007	NA	0.550113	0.635336	-0.339994	-0.139617	0.778012	4
P23588	Eukaryotic translation initiation factor 4B (eIF-4B)	-1.40202	0.345169	0.0394192	0.236584	-0.940617	0.154842	-0.137362	0.0958569	0.0877344	-0.189614	-0.238476	0.68912	-0.261103	0.0512097	0.378371	4
P06730	Eukaryotic translation initiation factor 4E (eIF-4E) (eIF4E) (eIF-4F 25 kDa subunit) (mRNA cap-binding protein)	0.119954	-0.0757024	0.269273	-0.528407	0.255078	-0.130271	0.0247452	-0.0529548	0.674732	-0.373757	0.488104	-0.0711787	-0.0150126	0.114948	0.639439	6
Q13542	Eukaryotic translation initiation factor 4E-binding protein 2 (4E-BP2) (eIF4E-binding protein 2)	-0.331481	1.98481	0.310224	NA	NA	0.032383	0.491699	2.23048	0.809744	NA	NA	0.200379	0.498983	0.933075	0.476963	4
Q15056	Eukaryotic translation initiation factor 4H (eIF-4H) (Williams-Beuren syndrome chromosomal region 1 protein)	0.731531	-0.280422	-0.360675	-0.504223	-0.239208	-0.336883	0.58111	0.0713508	0.399116	-0.972195	-0.460985	0.0633649	-0.16498	-0.0530396	0.735315	6
P55010	Eukaryotic translation initiation factor 5 (eIF-5)	-0.352142	NA	-1.23725	NA	-0.313692	-0.0476366	0.107554	NA	-0.0301919	NA	1.20376	0.214498	-0.487681	0.373906	0.0637734	4
Q6IS14	Eukaryotic translation initiation factor 5A-1-like (eIF-5A-1-like) (eIF-5A1-like) (Eukaryotic initiation factor 5A isoform 1-like)	0.725261	0.515612	0.233152	0.0223323	0.290542	-0.217994	-0.0107156	-0.398608	0.23952	-0.237626	0.243547	0.138945	0.261484	-0.00415601	0.322236	6
O60841	Eukaryotic translation initiation factor 5B (eIF-5B) (EC 3.6.5.3) (Translation initiation factor IF-2)	-1.5547	NA	0.996316	0.470407	NA	0.201006	-0.473551	NA	-1.26437	0.109962	NA	0.0231844	0.0282581	-0.401194	0.460327	4
P56537	Eukaryotic translation initiation factor 6 (eIF-6) (B(2)GCN homolog) (B4 integrin interactor) (CAB) (p27(BBP))	0.0144981	-0.176609	-0.171807	0.290188	0.0415234	-0.964545	0.489646	0.19774	0.388134	0.286408	0.77703	-0.462257	-0.161125	0.27945	0.154589	6
Q9BQ95	Evolutionarily conserved signaling intermediate in Toll pathway, mitochondrial (Protein SITPEC)	0.134221	NA	-0.0861245	1.08154	-0.0969772	-0.307144	0.190299	NA	-1.72996	0.120883	-1.266	-0.932747	0.145104	-0.723506	0.0677023	5
P42285	Exosome RNA helicase MTR4 (EC 3.6.4.13) (ATP-dependent RNA helicase DOB1) (ATP-dependent RNA helicase SKIV2L2) (Superkiller viralicidic activity 2-like 2) (TRAMP-like complex helicase)	NA	0.224411	1.05123	NA	-0.710638	0.55218	NA	0.137766	0.537644	NA	0.405012	-0.46174	0.279297	0.15467	0.784157	4
P55060	Exportin-2 (Exp2) (Cellular apoptosis susceptibility protein) (Chromosome segregation 1-like protein) (Importin-alpha re-exporter)	-0.202572	NA	0.398788	0.464041	-0.751489	0.425459	-0.301426	NA	-0.448942	0.372061	-0.0852671	0.533264	0.0668454	0.013938	0.881891	6
Q9UIA9	Exportin-7 (Exp7) (Ran-binding protein 16)	1.17664	-0.793582	0.0282862	NA	1.05956	-0.0516683	0.868529	1.16652	0.081476	NA	0.543694	0.135404	0.283848	0.559125	0.522447	4
Q9BSJ8	Extended synaptotagmin-1 (E-Syt1) (Membrane-bound C2 domain-containing protein)	-0.430548	-2.94542	0.515712	-0.0574817	-1.09262	0.484396	-0.199852	-0.455178	-0.431832	0.418136	-0.310737	-0.574154	-0.587659	-0.258936	0.519606	6
P15311	Ezrin (Cytovillin) (Villin-2) (p81)	0.314986	1.31939	0.0192037	0.140779	0.305795	0.627794	-0.40526	-0.326805	-0.524064	0.263876	0.727528	0.00920383	0.454657	-0.042587	0.130314	6
P52907	F-actin-capping protein subunit alpha-1 (CapZ alpha-1)	-0.505636	0.443394	-0.52558	0.928655	-0.448509	-0.0535087	-1.11394	-0.428993	-0.694998	0.792689	0.0926134	-0.217944	-0.0268639	-0.261762	0.53193	6
P47755	F-actin-capping protein subunit alpha-2 (CapZ alpha-2)	0.124328	0.0694272	-0.225987	0.0247452	0.032383	-0.0127519	-0.0717851	0.464877	-0.239311	-0.0154763	0.103397	0.129481	0.00202414	0.0618639	0.801909	6
P47756	F-actin-capping protein subunit beta (CapZ beta)	-0.340148	-0.130413	-0.0794475	0.0578315	-0.126896	0.281669	-0.147729	0.307079	-0.257218	-0.0681354	0.192952	0.285343	-0.0562341	0.0520485	0.660126	6
Q9UK22	F-box only protein 2	-1.43109	-0.573123	-0.812714	-0.0153888	-1.08733	-2.30986	0.496718	1.2906	0.861241	0.535356	1.18479	0.0461418	-1.03825	0.735808	0.000254518	6
Q96CU9	FAD-dependent oxidoreductase domain-containing protein 1 (EC 1.-.-.-)	-0.107788	NA	1.23438	NA	-0.0731049	1.43611	-1.98188	NA	-1.8044	NA	-0.0190534	-0.902416	0.622399	-1.17694	0.00716409	4
P55789	FAD-linked sulfhydryl oxidase ALR (EC 1.8.3.2) (Augmenter of liver regeneration) (hERV1) (Hepatopoietin)	0.329755	0.517528	-0.212267	-0.149169	-0.0941716	-0.571643	0.553557	0.563353	0.170053	-0.0683018	0.499578	0.0629506	-0.0299945	0.296865	0.24374	6
Q96AE4	Far upstream element-binding protein 1 (FBP) (FUSE-binding protein 1) (DNA helicase V) (hDH V)	0.231187	0.224905	0.48419	-0.389527	-1.06809	0.815739	0.00115369	-0.366188	-0.145605	-0.54145	0.122474	-0.0491434	0.0497339	-0.163126	0.519629	6
Q92945	Far upstream element-binding protein 2 (FUSE-binding protein 2) (KH type-splicing regulatory protein) (KSRP) (p75)	-0.423681	0.109695	0.357833	-0.296474	-1.86828	0.245252	0.279412	-0.30479	-0.0679842	-0.479492	0.277271	0.0017302	-0.312609	-0.0489756	0.479004	6
Q96I24	Far upstream element-binding protein 3 (FUSE-binding protein 3)	0.165815	-0.304719	0.204266	-0.777294	-0.766259	0.052555	0.237686	0.577344	-0.0268516	-0.865858	-1.86696	0.0253123	-0.237606	-0.319888	0.838874	6
P14324	Farnesyl pyrophosphate synthase (FPP synthase) (FPS) (EC 2.5.1.10) ((2E,6E)-farnesyl diphosphate synthase) (Dimethylallyltranstransferase) (EC 2.5.1.1) (Farnesyl diphosphate synthase) (Geranyltranstransferase)	0.680954	1.13599	-0.364032	0.0251706	0.1125	0.532965	0.515813	0.786429	0.00389003	0.383055	0.264717	0.557582	0.353925	0.418581	0.829119	6
Q16658	Fascin (55 kDa actin-bundling protein) (Singed-like protein) (p55)	NA	0.173127	-0.0740917	-0.00388608	1.44636	0.283448	NA	0.297485	0.42707	0.1125	-1.08933	-1.1538	0.364992	-0.281215	0.157534	6
Q969Z0	FAST kinase domain-containing protein 4 (Cell cycle progression restoration protein 2) (Cell cycle progression protein 2) (Protein TBRG4) (Transforming growth factor beta regulator 4)	-0.185884	NA	0.407516	NA	-0.0135381	1.13139	-0.81746	NA	-1.09835	NA	-1.00836	-0.16681	0.334871	-0.772746	0.020018	4
P49327	Fatty acid synthase (EC 2.3.1.85) [Includes: [Acyl-carrier-protein] S-acetyltransferase (EC 2.3.1.38); [Acyl-carrier-protein] S-malonyltransferase (EC 2.3.1.39); 3-oxoacyl-[acyl-carrier-protein] synthase (EC 2.3.1.41); 3-oxoacyl-[acyl-carrier-protein] reductase (EC 1.1.1.100); 3-hydroxyacyl-[acyl-carrier-protein] dehydratase (EC 4.2.1.59); Enoyl-[acyl-carrier-protein] reductase (EC 1.3.1.39); Ole…	0.229465	NA	0.234133	0.572696	NA	0.894527	-1.61303	NA	-0.49478	0.925848	NA	0.60502	0.482705	-0.144237	0.268447	3
P05413	Fatty acid-binding protein, heart (Fatty acid-binding protein 3) (Heart-type fatty acid-binding protein) (H-FABP) (Mammary-derived growth inhibitor) (MDGI) (Muscle fatty acid-binding protein) (M-FABP)	0.236707	-0.226358	-3.20012	1.47134	-1.51206	-0.867331	-0.789038	-0.823396	0.751549	0.658463	-0.755697	0.147046	-0.682969	-0.135179	0.394347	6
P51648	Fatty aldehyde dehydrogenase (EC 1.2.1.3) (Aldehyde dehydrogenase 10) (Aldehyde dehydrogenase family 3 member A2) (Microsomal aldehyde dehydrogenase)	-2.03499	NA	0.796349	-0.285917	-0.169015	0.75446	-0.94675	NA	-0.431151	0.190425	-0.829229	-0.377444	-0.187822	-0.47883	0.571188	5
Q9Y4F1	FERM, ARHGEF and pleckstrin domain-containing protein 1 (Chondrocyte-derived ezrin-like protein) (FERM, RhoGEF and pleckstrin domain-containing protein 1) (Pleckstrin homology domain-containing family C member 2) (PH domain-containing family C member 2)	-0.414749	-0.95221	0.460271	0.529471	-1.75356	0.95628	-0.50789	-1.11276	-1.37939	0.154972	0.428464	0.126312	-0.195749	-0.381715	0.700859	6
Q96AC1	Fermitin family homolog 2 (Kindlin-2) (Mitogen-inducible gene 2 protein) (MIG-2) (Pleckstrin homology domain-containing family C member 1) (PH domain-containing family C member 1)	-0.648892	0.532068	-0.387676	NA	-0.918688	0.333538	-0.72173	0.500496	-0.853579	NA	-0.0476813	0.00619029	-0.21793	-0.223261	0.989278	5
P02794	Ferritin heavy chain (Ferritin H subunit) (EC 1.16.3.1) (Cell proliferation-inducing gene 15 protein) [Cleaved into: Ferritin heavy chain, N-terminally processed]	0.82855	2.07806	0.852159	-1.03121	1.24671	0.0747794	-0.0558912	0.887993	0.0330882	-2.51235	-0.939455	-1.58784	0.674843	-0.695742	0.0326073	6
P02792	Ferritin light chain (Ferritin L subunit)	0.152508	1.39884	0.969012	-0.984074	3.31525	1.20977	-0.44778	0.683382	-0.760895	-2.54717	-2.07345	-2.43004	1.01022	-1.26266	0.00427708	6
P22830	Ferrochelatase, mitochondrial (EC 4.99.1.1) (Heme synthase) (Protoheme ferro-lyase)	-1.25137	-0.520293	1.09315	1.18821	-0.455238	-0.48344	-0.22705	-0.946388	-1.67471	0.603692	-0.284563	-1.70849	-0.0714955	-0.706251	0.219437	6
P35555	Fibrillin-1 [Cleaved into: Asprosin]	0.855192	2.52133	0.961623	-0.78996	0.0802483	0.0209111	0.626486	0.361993	-0.514965	-1.31366	-0.585193	-1.44258	0.608224	-0.477985	0.0530714	6
P02671	Fibrinogen alpha chain [Cleaved into: Fibrinopeptide A; Fibrinogen alpha chain]	0.365133	2.24352	-0.534809	0.703278	-0.859902	-0.200465	0.441058	-0.00765212	0.268434	0.719315	-1.0889	-0.357215	0.286125	-0.00415978	0.554993	6
P02675	Fibrinogen beta chain [Cleaved into: Fibrinopeptide B; Fibrinogen beta chain]	-0.619271	1.86005	-0.264357	1.1304	-0.48837	-0.0281015	0.154454	-0.600818	0.0258793	0.83058	-1.22621	-0.279984	0.265059	-0.182683	0.346198	6
P02679	Fibrinogen gamma chain	-0.402226	1.78429	-0.3709	1.1939	-0.681168	-0.0907876	0.731618	-0.533222	0.425996	0.524264	-1.11179	-0.404936	0.238852	-0.0613446	0.528991	6
P02751	Fibronectin (FN) (Cold-insoluble globulin) (CIG) [Cleaved into: Anastellin; Ugl-Y1; Ugl-Y2; Ugl-Y3]	0.0817487	1.63979	-1.31065	0.356933	-0.525704	-0.417405	0.444137	0.799087	1.35507	-0.231109	-1.34055	-1.08703	-0.0292146	-0.010065	0.97177	6
P23142	Fibulin-1 (FIBL-1)	0.168642	2.04764	-0.337248	1.21909	-0.219152	-0.0591943	1.31203	-0.706206	-0.820846	0.648465	-0.493703	-1.20496	0.469964	-0.210871	0.195268	6
Q9UBX5	Fibulin-5 (FIBL-5) (Developmental arteries and neural crest EGF-like protein) (Dance) (Urine p50 protein) (UP50)	2.0997	0.0820213	-0.38225	-0.070815	-1.43035	0.315914	0.337083	0.673285	0.0641931	0.0271541	-1.2536	-1.48754	0.102369	-0.273238	0.488901	4
P21333	Filamin-A (FLN-A) (Actin-binding protein 280) (ABP-280) (Alpha-filamin) (Endothelial actin-binding protein) (Filamin-1) (Non-muscle filamin)	0.258097	0.16633	0.655535	-0.45797	-0.997319	0.740971	-0.773122	-0.230313	-0.583312	0.0332292	-1.69848	-1.1495	0.0609406	-0.733584	0.0509525	6
O75369	Filamin-B (FLN-B) (ABP-278) (ABP-280 homolog) (Actin-binding-like protein) (Beta-filamin) (Filamin homolog 1) (Fh1) (Filamin-3) (Thyroid autoantigen) (Truncated actin-binding protein) (Truncated ABP)	-0.862418	-0.793257	0.700262	-0.265848	-0.331717	0.672833	-0.168155	-0.802462	0.0578315	-0.939482	-0.636907	-1.10436	-0.146691	-0.598922	0.215154	6
P30043	Flavin reductase (NADPH) (FR) (EC 1.5.1.30) (Biliverdin reductase B) (BVR-B) (EC 1.3.1.24) (Biliverdin-IX beta-reductase) (Green heme-binding protein) (GHBP) (NADPH-dependent diaphorase) (NADPH-flavin reductase) (FLR)	0.148088	-0.719376	-0.618296	0.197488	-0.269269	-0.232939	-0.1955	0.47747	1.04893	0.219835	0.046002	-0.020516	-0.249051	0.262704	0.0995291	6
O75955	Flotillin-1	NA	-0.837506	-0.749936	-0.240333	NA	1.2731	NA	0.550901	-2.16172	-1.04731	NA	-0.261327	-0.138669	-0.729863	0.37338	6
Q14254	Flotillin-2 (Epidermal surface antigen) (ESA) (Membrane component chromosome 17 surface marker 1)	-1.18758	NA	0.823097	NA	-0.314051	1.33794	-1.86014	NA	1.34125	NA	-0.873159	-0.0126064	0.164852	-0.351164	0.488997	4
P51116	Fragile X mental retardation syndrome-related protein 2	-0.141955	NA	0.997401	NA	-1.44572	0.473631	-0.480881	NA	-0.678741	NA	-0.140094	-0.114145	-0.0291598	-0.353465	0.534733	3
Q5SZK8	FRAS1-related extracellular matrix protein 2 (ECM3 homolog)	-2.2097	NA	-1.38764	2.10155	-0.942917	NA	-2.06673	NA	-1.42329	1.33125	-1.48217	NA	-0.609675	-0.910237	0.755824	6
Q16595	Frataxin, mitochondrial (EC 1.16.3.1) (Friedreich ataxia protein) (Fxn) [Cleaved into: Frataxin intermediate form (i-FXN); Frataxin(56-210) (m56-FXN); Frataxin(78-210) (d-FXN) (m78-FXN); Frataxin mature form (Frataxin(81-210)) (m81-FXN)]	0.107286	1.61626	0.672018	-0.570464	-4.73385	-1.87663	-0.383191	-0.113395	-0.609464	-0.364756	-5.32783	-2.63711	-0.797562	-1.57262	0.466964	6
Q9H479	Fructosamine-3-kinase (EC 2.7.1.-)	0.092884	-0.470649	0.0799754	NA	0.35095	0.00475305	0.692159	-0.561388	-0.707242	NA	0.183709	-0.65238	0.0115827	-0.209028	0.540147	5
P09467	Fructose-1,6-bisphosphatase 1 (FBPase 1) (EC 3.1.3.11) (D-fructose-1,6-bisphosphate 1-phosphohydrolase 1) (Liver FBPase)	NA	-0.559537	-2.25195	1.38416	-2.68919	-1.77962	-2.12092	2.57761	0.0347792	0.678523	0.638027	1.40942	-1.17923	0.536239	0.0522264	6
P04075	Fructose-bisphosphate aldolase A (EC 4.1.2.13) (Lung cancer antigen NY-LU-1) (Muscle-type aldolase)	-1.06727	-0.572887	-0.707972	-0.631712	-0.278794	-0.680151	0.145612	-0.167507	0.341644	-0.545066	0.696973	0.809661	-0.656465	0.213553	0.00875642	6
P09972	Fructose-bisphosphate aldolase C (EC 4.1.2.13) (Brain-type aldolase)	-1.89561	-1.00269	-0.530322	-0.680914	-0.182802	-0.573531	-0.11402	0.293606	0.410775	-0.480619	0.843743	0.688852	-0.810978	0.273723	0.00565155	6
P07954	Fumarate hydratase, mitochondrial (Fumarase) (EC 4.2.1.2)	-1.03981	0.5655	-0.113848	0.238665	-1.05667	0.776441	-2.06034	-1.22206	-1.79251	0.0563061	-0.599353	0.75292	-0.104955	-0.810839	0.176066	6
P16930	Fumarylacetoacetase (FAA) (EC 3.7.1.2) (Beta-diketonase) (Fumarylacetoacetate hydrolase)	0.146395	-1.42608	-0.855954	-1.69755	0.61946	-0.651949	0.885106	0.604261	1.13205	-0.683669	1.42428	-0.342104	-0.64428	0.50332	0.0250927	6
Q96GK7	Fumarylacetoacetate hydrolase domain-containing protein 2A (EC 3.-.-.-)	0.182438	-0.242277	0.355693	0.325847	0.521151	0.832688	-0.71959	-0.949672	-1.47839	0.264476	-0.845002	-1.03375	0.329257	-0.793654	0.00270206	6
Q9BWH2	FUN14 domain-containing protein 2 (Cervical cancer proto-oncogene 3 protein) (HCC-3) (Hepatitis C virus core-binding protein 6)	0.655627	-0.622465	-0.135031	-1.6114	0.44615	-0.586774	-0.0252064	0.453228	0.0954519	-0.304826	-0.644488	0.542704	-0.308983	0.0194773	0.401371	6
Q9BQS8	FYVE and coiled-coil domain-containing protein 1 (Zinc finger FYVE domain-containing protein 7)	0.763242	-0.149841	-0.960132	NA	-0.0256322	0.272859	1.19396	-0.297094	1.06171	NA	-1.66694	0.0905825	-0.0199007	0.0764427	0.858076	5
Q9NQ84	G-protein coupled receptor family C group 5 member C (Retinoic acid-induced gene 3 protein) (RAIG-3)	-0.62371	NA	0.558072	NA	1.92702	0.1333	1.19636	NA	2.37504	NA	2.10393	1.13521	0.498672	1.70263	0.0516212	4
P51570	Galactokinase (EC 2.7.1.6) (Galactose kinase)	0.358959	-0.277342	0.470303	-3.43482	-1.30322	0.428357	-1.03735	0.0712135	-2.22263	1.14939	0.466862	-0.906656	-0.626295	-0.413196	0.760022	6
P09382	Galectin-1 (Gal-1) (14 kDa laminin-binding protein) (HLBP14) (14 kDa lectin) (Beta-galactoside-binding lectin L-14-I) (Galaptin) (HBL) (HPL) (Lactose-binding lectin 1) (Lectin galactoside-binding soluble 1) (Putative MAPK-activating protein PM12) (S-Lac lectin 1)	0.676899	1.41316	1.00777	-0.253636	0.165301	-1.02309	0.281312	0.20201	0.646716	-0.273727	0.131063	-1.66534	0.331067	-0.112994	0.34545	6
P17931	Galectin-3 (Gal-3) (35 kDa lectin) (Carbohydrate-binding protein 35) (CBP 35) (Galactose-specific lectin 3) (Galactoside-binding protein) (GALBP) (IgE-binding protein) (L-31) (Laminin-binding protein) (Lectin L-29) (Mac-2 antigen)	0.378623	-0.109125	-1.89604	-2.6167	0.200881	-0.120859	0.504976	0.0102069	1.04082	-2.58018	-0.0654005	0.517729	-0.69387	-0.0953077	0.358916	6
Q08380	Galectin-3-binding protein (Basement membrane autoantigen p105) (Lectin galactoside-binding soluble 3-binding protein) (Mac-2-binding protein) (MAC2BP) (Mac-2 BP) (Tumor-associated antigen 90K)	0.663299	1.83584	-1.3992	-2.01625	1.08835	-0.158381	1.55866	-0.346683	0.285816	-1.5465	0.345623	-0.606803	0.00227661	-0.0516476	0.934191	6
Q3ZCW2	Galectin-related protein (Lectin galactoside-binding-like protein)	1.32993	NA	-0.272733	NA	0.390338	0.0781999	-0.85896	NA	-0.454684	NA	-1.01654	-2.11647	0.381433	-1.11166	0.0095906	4
Q9UEY8	Gamma-adducin (Adducin-like protein 70)	0.0285692	NA	-0.689288	0.0777899	0.0835197	-0.219774	-0.532846	NA	0.311154	-0.754383	0.550999	-0.134398	-0.143837	-0.111895	0.92648	5
P09104	Gamma-enolase (EC 4.2.1.11) (2-phospho-D-glycerate hydro-lyase) (Enolase 2) (Neural enolase) (Neuron-specific enolase) (NSE)	-0.205414	-0.94178	1.93236	0.695103	-0.988733	-0.826131	-1.53851	-0.246532	-1.06833	0.381616	-0.0967766	0.271187	-0.0557653	-0.382892	0.531977	6
O75223	Gamma-glutamylcyclotransferase (EC 4.3.2.9) (Cytochrome c-releasing factor 21)	-1.32031	-1.08973	-1.68845	0.862987	-0.574541	-1.74918	-0.46562	0.487589	-0.150145	1.14489	1.49339	-0.665386	-0.926537	0.307454	0.0231422	6
P13284	Gamma-interferon-inducible lysosomal thiol reductase (EC 1.8.-.-) (Gamma-interferon-inducible protein IP-30) (Legumaturain)	-0.0593596	1.90543	-2.24469	NA	NA	-1.59427	-0.434442	0.295253	0.668028	NA	NA	-0.210713	-0.498221	0.0795316	0.467823	4
Q16666	Gamma-interferon-inducible protein 16 (Ifi-16) (Interferon-inducible myeloid differentiation transcriptional activator)	NA	NA	0.0308304	0.483983	-0.498362	0.558855	NA	NA	-0.537675	0.516822	0.208517	-0.208228	0.143827	-0.00514093	0.714218	3
Q99747	Gamma-soluble NSF attachment protein (SNAP-gamma) (N-ethylmaleimide-sensitive factor attachment protein gamma)	-0.132198	-0.457633	-0.294526	NA	-0.300164	0.217727	1.53361	0.103934	0.657366	NA	0.374511	1.41457	-0.193359	0.816798	0.0125519	4
P17900	Ganglioside GM2 activator (Cerebroside sulfate activator protein) (GM2-AP) (Sphingolipid activator protein 3) (SAP-3) [Cleaved into: Ganglioside GM2 activator isoform short]	-0.624644	0.344715	-0.526307	NA	-0.466317	-1.99384	2.48083	0.493647	0.982145	NA	-0.110869	-0.468571	-0.653278	0.675437	0.0338661	5
Q9NXC5	GATOR complex protein MIOS (Missing oocyte meiosis regulator homolog)	-0.95548	NA	0.106884	-0.0804692	-1.69073	0.125783	-0.106498	NA	0.0392788	0.3744	-0.398342	0.347666	-0.498802	0.0513009	0.187171	4
Q13630	GDP-L-fucose synthase (EC 1.1.1.271) (GDP-4-keto-6-deoxy-D-mannose-3,5-epimerase-4-reductase) (Protein FX) (Red cell NADP(H)-binding protein) (Short-chain dehydrogenase/reductase family 4E member 1)	0.0458623	-1.18919	0.181421	-0.453419	0.0475384	-0.37329	-0.59955	0.597221	0.401849	-0.496061	1.06212	0.164786	-0.290179	0.188395	0.189366	6
O60547	GDP-mannose 4,6 dehydratase (EC 4.2.1.47) (GDP-D-mannose dehydratase) (GMD)	-1.30686	NA	-1.87171	0.427928	NA	0.178492	0.339251	NA	-0.263092	1.14032	NA	-0.0100908	-0.643036	0.301597	0.1212	4
P06396	Gelsolin (AGEL) (Actin-depolymerizing factor) (ADF) (Brevin)	-0.388582	-0.0949264	-0.0196822	-0.48655	0.0676387	0.146525	0.532965	0.576474	0.41846	-0.386374	-0.746156	0.195222	-0.129263	0.0984317	0.451633	6
P78347	General transcription factor II-I (GTFII-I) (TFII-I) (Bruton tyrosine kinase-associated protein 135) (BAP-135) (BTK-associated protein 135) (SRF-Phox1-interacting protein) (SPIN) (Williams-Beuren syndrome chromosomal region 6 protein)	-0.855954	-0.0413132	-1.00781	NA	1.09855	1.17498	-0.96852	0.411643	-2.43323	NA	-0.990223	0.625925	0.0736915	-0.670882	0.25134	6
O60763	General vesicular transport factor p115 (Protein USO1 homolog) (Transcytosis-associated protein) (TAP) (Vesicle-docking protein)	-0.375796	-0.753264	0.260507	-0.502117	-0.818198	0.517124	-0.130997	-0.771348	-0.43649	-0.676088	0.046002	0.79917	-0.278624	-0.194959	0.810178	6
Q9NQX3	Gephyrin [Includes: Molybdopterin adenylyltransferase (MPT adenylyltransferase) (EC 2.7.7.75) (Domain G); Molybdopterin molybdenumtransferase (MPT Mo-transferase) (EC 2.10.1.1) (Domain E)]	-0.452767	-0.376864	-0.94892	1.45433	-0.0881934	0.15549	-0.914249	-0.89878	-0.352529	1.16858	-0.749669	-1.21197	-0.0428201	-0.493103	0.334168	6
Q92696	Geranylgeranyl transferase type-2 subunit alpha (EC 2.5.1.60) (Geranylgeranyl transferase type II subunit alpha) (Rab geranyl-geranyltransferase subunit alpha) (Rab GG transferase alpha) (Rab GGTase alpha) (Rab geranylgeranyltransferase subunit alpha)	-0.463251	-0.50539	-0.818121	NA	-0.998299	0.213627	0.52667	-0.720659	0.256769	NA	0.279768	-0.0977643	-0.514287	0.0489567	0.127849	5
P53611	Geranylgeranyl transferase type-2 subunit beta (EC 2.5.1.60) (Geranylgeranyl transferase type II subunit beta) (GGTase-II-beta) (Rab geranyl-geranyltransferase subunit beta) (Rab GG transferase beta) (Rab GGTase beta) (Rab geranylgeranyltransferase subunit beta) (Type II protein geranyl-geranyltransferase subunit beta)	-0.651065	NA	NA	0.755486	-0.0446277	-0.366392	0.0583858	NA	NA	0.369271	0.560226	0.0170667	-0.0766498	0.251237	0.422625	5
Q8N2G8	GH3 domain-containing protein	-1.60454	-2.06184	1.32164	NA	-0.199835	NA	-1.03709	-0.885073	-0.532929	NA	-0.673578	NA	-0.636145	-0.782167	0.825476	5
P60983	Glia maturation factor beta (GMF-beta)	-0.353303	0.810566	-1.02348	0.412511	-0.107974	-0.998846	-0.200299	0.190172	0.503959	0.129217	0.565207	-0.159573	-0.210087	0.171447	0.286194	6
Q96EK6	Glucosamine 6-phosphate N-acetyltransferase (EC 2.3.1.4) (Phosphoglucosamine acetylase) (Phosphoglucosamine transacetylase)	0.497331	-1.41662	NA	NA	0.00776959	0.13711	-1.68001	-0.917052	0.101516	NA	0.929412	1.71501	-0.193601	0.0297756	0.741136	5
P46926	Glucosamine-6-phosphate isomerase 1 (EC 3.5.99.6) (Glucosamine-6-phosphate deaminase 1) (GNPDA 1) (GlcN6P deaminase 1) (Oscillin)	-1.71691	-0.0578571	0.664392	NA	-0.780116	-0.187313	-0.524396	0.436055	-0.304915	NA	0.0501882	0.454808	-0.41556	0.022348	0.327661	5
P11413	Glucose-6-phosphate 1-dehydrogenase (G6PD) (EC 1.1.1.49)	-0.867199	-0.879675	0.030548	-0.24631	-0.220211	-0.569586	-0.274686	-0.355756	-1.24759	0.776778	1.22577	0.550704	-0.458739	0.112536	0.164516	6
P06744	Glucose-6-phosphate isomerase (GPI) (EC 5.3.1.9) (Autocrine motility factor) (AMF) (Neuroleukin) (NLK) (Phosphoglucose isomerase) (PGI) (Phosphohexose isomerase) (PHI) (Sperm antigen 36) (SA-36)	-1.2051	-0.970526	-0.164529	-0.106327	-0.0376805	-0.304933	-0.928787	0.231801	0.0758749	0.354114	0.41186	0.532666	-0.464849	0.112922	0.0957288	6
P14314	Glucosidase 2 subunit beta (80K-H protein) (Glucosidase II subunit beta) (Protein kinase C substrate 60.1 kDa protein heavy chain) (PKCSH)	-1.40656	0.913416	0.0378742	0.335026	-0.154297	0.27965	-1.08596	-0.290427	-0.678834	-0.267514	-0.023915	0.592349	0.000851374	-0.292383	0.460765	6
P00367	Glutamate dehydrogenase 1, mitochondrial (GDH 1) (EC 1.4.1.3)	0.261832	-0.364032	0.377179	-0.493743	-0.0663971	1.01285	-1.82495	-0.726138	-1.8198	-0.65913	-0.323245	-0.203087	0.121282	-0.926059	0.012991	6
P48506	Glutamate--cysteine ligase catalytic subunit (EC 6.3.2.2) (GCS heavy chain) (Gamma-ECS) (Gamma-glutamylcysteine synthetase)	-0.491064	1.95107	-0.190536	0.487383	-1.01106	-0.113739	1.11043	-1.1208	0.00561557	-0.0544972	-0.0154179	1.67875	0.105341	0.267347	0.760257	6
O94925	Glutaminase kidney isoform, mitochondrial (GLS) (EC 3.5.1.2) (K-glutaminase) (L-glutamine amidohydrolase)	-2.44631	-0.556393	0.488926	1.60843	-2.47594	-0.407191	-2.57648	-1.25178	-2.00839	1.39884	-2.35255	-0.243967	-0.631412	-1.17239	0.491953	6
Q06210	Glutamine--fructose-6-phosphate aminotransferase [isomerizing] 1 (EC 2.6.1.16) (D-fructose-6-phosphate amidotransferase 1) (Glutamine:fructose-6-phosphate amidotransferase 1) (GFAT 1) (GFAT1) (Hexosephosphate aminotransferase 1)	-0.789287	-0.37992	0.703367	NA	0.736302	0.507617	-0.73788	-0.423488	-0.916235	NA	0.157561	0.526169	0.155616	-0.278774	0.310538	5
P47897	Glutamine--tRNA ligase (EC 6.1.1.18) (Glutaminyl-tRNA synthetase) (GlnRS)	-0.701529	0.0234683	0.0816123	-0.217508	0.350158	0.564817	-0.461502	-0.336009	-0.0274397	-0.389659	-0.0987527	0.15562	0.0168364	-0.192957	0.456153	6
O43716	Glutamyl-tRNA(Gln) amidotransferase subunit C, mitochondrial (Glu-AdT subunit C) (EC 6.3.5.-) (Protein 15E1.2)	0.560617	NA	-0.537969	1.01614	-0.304576	-0.336992	0.457437	NA	-0.745696	1.42814	-1.22129	-0.575422	0.0794439	-0.131365	0.685575	5
P35754	Glutaredoxin-1 (Thioltransferase-1) (TTase-1)	0.182438	0.0492125	-0.740938	-0.601628	0.549423	-0.52421	0.502534	2.06736	1.81102	-0.554803	-0.698038	-1.25456	-0.18095	0.312252	0.372778	6
Q86SX6	Glutaredoxin-related protein 5, mitochondrial (Monothiol glutaredoxin-5)	0.0965317	0.485736	-0.309842	0.732486	-0.963307	-0.274739	-0.274564	-1.16259	-0.796461	0.321351	0.874443	-0.0950189	-0.0388556	-0.188807	0.702737	6
Q92947	Glutaryl-CoA dehydrogenase, mitochondrial (GCD) (EC 1.3.8.6)	0.0927487	1.33891	0.606537	-0.508588	-0.755454	0.497842	-0.738553	-0.0840891	-0.889503	-0.137235	-1.03508	-0.566635	0.211999	-0.575182	0.0451094	6
P36269	Glutathione hydrolase 5 proenzyme (EC 3.4.19.13) (Gamma-glutamyl transpeptidase-related enzyme) (GGT-rel) (Gamma-glutamyltransferase 5) (GGT 5) (EC 2.3.2.2) (Gamma-glutamyltransferase-like activity 1) (Gamma-glutamyltranspeptidase 5) (Leukotriene-C4 hydrolase) (EC 3.4.19.14) [Cleaved into: Glutathione hydrolase 5 heavy chain; Glutathione hydrolase 5 light chain]	0.834711	0.0514417	NA	0.853197	-1.59101	-1.11585	0.848077	0.0413832	NA	1.44631	NA	-4.00407	-0.193501	-0.417075	0.821664	5
P07203	Glutathione peroxidase 1 (GPx-1) (GSHPx-1) (EC 1.11.1.9) (Cellular glutathione peroxidase)	0.793022	0.0848807	0.457647	-1.41492	0.22132	-0.187247	0.681944	-0.47289	-0.0788836	-0.867463	-0.506947	-0.54017	-0.00754993	-0.297401	0.457064	6
P22352	Glutathione peroxidase 3 (GPx-3) (GSHPx-3) (EC 1.11.1.9) (Extracellular glutathione peroxidase) (Plasma glutathione peroxidase) (GPx-P) (GSHPx-P)	1.0861	1.18751	-0.22132	NA	-0.667332	-1.19143	1.2249	-0.138918	1.36558	NA	0.170438	-1.19268	0.0387081	0.285865	0.677602	6
P00390	Glutathione reductase, mitochondrial (GR) (GRase) (EC 1.8.1.7)	-1.09151	0.00129784	-0.278129	0.967759	-0.95168	-0.366597	-1.29286	-1.75103	-1.22928	1.09221	0.316493	-0.371366	-0.286476	-0.539306	0.612557	6
Q9Y2Q3	Glutathione S-transferase kappa 1 (EC 2.5.1.18) (GST 13-13) (GST class-kappa) (GSTK1-1) (hGSTK1) (Glutathione S-transferase subunit 13)	-0.0321821	-0.262348	0.293841	-0.705429	-0.198941	-0.306145	0.397912	-0.0812322	0.311852	-0.337813	-0.780587	0.209641	-0.201867	-0.0467045	0.594716	6
P09488	Glutathione S-transferase Mu 1 (EC 2.5.1.18) (GST HB subunit 4) (GST class-mu 1) (GSTM1-1) (GSTM1a-1a) (GSTM1b-1b) (GTH4)	-2.89604	-1.38319	-3.84626	2.39663	-1.24441	-1.87541	-3.16036	-1.90217	-3.88106	2.41468	-3.13239	-2.92467	-1.47478	-2.09766	0.567727	6
P28161	Glutathione S-transferase Mu 2 (EC 2.5.1.18) (GST class-mu 2) (GSTM2-2)	-1.15914	-1.26008	-1.73735	2.34534	-1.80395	-2.05745	-1.39581	-1.37187	-1.62923	2.18612	-1.30255	-3.48751	-0.945438	-1.16681	0.797936	6
P21266	Glutathione S-transferase Mu 3 (EC 2.5.1.18) (GST class-mu 3) (GSTM3-3) (hGSTM3-3)	-3.78355	-2.32996	-3.3379	2.42285	-4.02086	-3.29392	-4.17061	-3.16501	-3.87669	2.15526	-2.24742	-3.37149	-2.39056	-2.44599	0.961983	6
P78417	Glutathione S-transferase omega-1 (GSTO-1) (EC 2.5.1.18) (Glutathione S-transferase omega 1-1) (GSTO 1-1) (Glutathione-dependent dehydroascorbate reductase) (EC 1.8.5.1) (Monomethylarsonic acid reductase) (MMA(V) reductase) (EC 1.20.4.2) (S-(Phenacyl)glutathione reductase) (SPG-R)	-0.302635	0.133564	0.0543623	0.441165	-0.728646	-0.149441	0.360533	1.00562	0.210264	-0.158043	0.176706	-0.427207	-0.0919386	0.194645	0.358058	6
P09211	Glutathione S-transferase P (EC 2.5.1.18) (GST class-pi) (GSTP1-1)	-0.633793	-1.38233	-0.102001	0.340961	-0.326227	-1.08134	0.73907	0.215741	0.336398	0.115832	0.0585243	0.122871	-0.530787	0.264739	0.0229777	6
P30711	Glutathione S-transferase theta-1 (EC 2.5.1.18) (GST class-theta-1) (Glutathione transferase T1-1)	1.00913	0.734829	-0.530739	-0.219556	-0.704065	-3.75649	0.476537	-0.854857	0.775177	0.793022	-0.297059	0.750607	-0.577814	0.273904	0.208444	6
P48637	Glutathione synthetase (GSH synthetase) (GSH-S) (EC 6.3.2.3) (Glutathione synthase)	-0.238459	-0.427615	0.0434845	0.0522768	0.514299	-0.524604	0.470927	0.22033	-0.0364963	0.27023	0.577924	-0.461978	-0.0967696	0.173489	0.351005	6
P04406	Glyceraldehyde-3-phosphate dehydrogenase (GAPDH) (EC 1.2.1.12) (Peptidyl-cysteine S-nitrosylase GAPDH) (EC 2.6.99.-)	-1.14035	-0.817918	-0.206778	-0.537424	-0.366727	-0.334589	0.141302	0.154194	0.132248	-0.412597	0.470407	0.889629	-0.567297	0.229197	0.0135343	6
P32189	Glycerol kinase (GK) (Glycerokinase) (EC 2.7.1.30) (ATP:glycerol 3-phosphotransferase)	-0.224486	-0.0532093	-0.973299	NA	0.127765	-0.0250596	-0.174003	1.24111	0.509848	NA	NA	1.18148	-0.229658	0.689609	0.0384504	5
Q8N335	Glycerol-3-phosphate dehydrogenase 1-like protein (GPD1-L) (EC 1.1.1.8)	-0.997809	0.562767	-0.0287489	-0.158123	0.445727	-0.16681	0.843421	1.27375	-1.15865	-0.192315	0.197236	0.457332	-0.0571662	0.236796	0.475412	6
P43304	Glycerol-3-phosphate dehydrogenase, mitochondrial (GPD-M) (GPDH-M) (EC 1.1.5.3) (mtGPD)	-0.794332	-0.265137	0.931834	-1.48084	-0.22398	1.17069	-1.90147	-0.604191	-1.71	-1.46694	-0.164221	-0.212451	-0.110294	-1.00988	0.078087	6
A6NDG6	Glycerol-3-phosphate phosphatase (G3PP) (EC 3.1.3.21) (Aspartate-based ubiquitous Mg(2+)-dependent phosphatase) (AUM) (EC 3.1.3.48) (Phosphoglycolate phosphatase) (PGP)	-0.342872	0.133827	-0.393046	-0.252226	-0.143134	-0.740505	0.667847	0.61306	0.415326	0.00604663	0.565597	0.67075	-0.289659	0.489771	0.00737585	5
P50440	Glycine amidinotransferase, mitochondrial (EC 2.1.4.1) (L-arginine:glycine amidinotransferase) (Transamidinase)	-1.79086	1.04327	-3.06613	0.603407	-1.84856	-3.82176	0.552672	-0.575099	-1.11772	0.65361	1.7557	-1.0873	-1.4801	0.0303089	0.0722816	6
P23434	Glycine cleavage system H protein, mitochondrial (Lipoic acid-containing protein)	0.677711	1.76009	0.620399	0.268913	-0.172555	-0.24354	-0.364589	-1.00526	-1.64964	-0.049442	-0.430645	-0.127668	0.48517	-0.604541	0.0125426	6
P41250	Glycine--tRNA ligase (EC 3.6.1.17) (EC 6.1.1.14) (Diadenosine tetraphosphate synthetase) (AP-4-A synthetase) (Glycyl-tRNA synthetase) (GlyRS)	-1.76102	-0.235773	0.212632	0.268195	0.393746	0.086512	-1.15508	0.20989	-0.137981	1.25864	0.405339	-0.35703	-0.172618	0.0372955	0.638054	6
P13807	Glycogen [starch] synthase, muscle (EC 2.4.1.11)	-0.201858	-1.15688	-0.164221	-0.421535	-1.45462	0.227987	-0.695746	-0.204682	0.12499	0.0680516	-0.662871	0.898789	-0.528523	-0.0785781	0.23402	6
P35573	Glycogen debranching enzyme (Glycogen debrancher) [Includes: 4-alpha-glucanotransferase (EC 2.4.1.25) (Oligo-1,4-1,4-glucantransferase); Amylo-alpha-1,6-glucosidase (Amylo-1,6-glucosidase) (EC 3.2.1.33) (Dextrin 6-alpha-D-glucosidase)]	-1.71274	0.680594	-1.25932	0.630778	-0.95744	-0.235178	2.72378	0.558659	-0.34975	0.301236	0.828794	1.01336	-0.475551	0.846012	0.0236816	5
P11216	Glycogen phosphorylase, brain form (EC 2.4.1.1)	-1.26937	-1.92906	-0.67992	-0.971855	-1.15187	-0.18259	0.661658	-0.395492	0.267116	-0.932829	1.26694	0.696439	-1.03078	0.260638	0.00516838	6
P46976	Glycogenin-1 (GN-1) (GN1) (EC 2.4.1.186)	-0.281807	1.09505	-0.0512497	-0.989936	0.787265	-0.709127	1.2649	0.725698	1.0644	-1.28476	-1.24866	-0.945471	-0.0249681	-0.0706483	0.932793	6
Q9NZD2	Glycolipid transfer protein (GLTP)	-0.193684	-0.758746	-1.44666	-1.643	-0.423043	-0.472709	-0.375235	0.271187	0.521151	-2.59571	0.889785	1.14163	-0.822973	-0.0245317	0.159712	5
P30419	Glycylpeptide N-tetradecanoyltransferase 1 (EC 2.3.1.97) (Myristoyl-CoA:protein N-myristoyltransferase 1) (NMT 1) (Type I N-myristoyltransferase) (Peptide N-myristoyltransferase 1)	-1.28381	-0.316187	0.431356	NA	0.255078	0.0889557	-1.05122	0.516519	-0.00723157	NA	0.303927	-0.0897278	-0.164921	-0.0655466	0.811442	5
Q9HC38	Glyoxalase domain-containing protein 4	-0.0496212	0.687777	0.199876	0.334454	0.558855	0.134615	-1.17277	-0.21491	-0.637334	0.235972	-0.720778	-0.459159	0.310993	-0.494829	0.0124377	6
Q9UBQ7	Glyoxylate reductase/hydroxypyruvate reductase (EC 1.1.1.79) (EC 1.1.1.81)	0.0213376	-0.41062	0.583615	-0.427595	-0.498199	0.0546401	0.250477	-0.253876	-0.560558	-0.47341	-0.596296	0.0930192	-0.112804	-0.256774	0.618597	6
P36959	GMP reductase 1 (GMPR 1) (EC 1.7.1.7) (Guanosine 5'-monophosphate oxidoreductase 1) (Guanosine monophosphate reductase 1)	-0.141701	-0.45413	NA	-0.543404	0.66175	-0.367992	1.5854	0.471968	NA	-0.0303982	0.843582	0.912497	-0.169096	0.756609	0.0266978	5
Q9P2T1	GMP reductase 2 (GMPR 2) (EC 1.7.1.7) (Guanosine 5'-monophosphate oxidoreductase 2) (Guanosine monophosphate reductase 2)	-1.77137	-0.815834	-1.27649	0.0905825	-0.489605	-0.780735	-0.176071	1.37434	0.782073	0.333424	0.759582	0.933195	-0.840575	0.667758	0.000637327	6
Q92896	Golgi apparatus protein 1 (CFR-1) (Cysteine-rich fibroblast growth factor receptor) (E-selectin ligand 1) (ESL-1) (Golgi sialoglycoprotein MG-160)	-1.59811	NA	0.578987	0.746055	1.09721	0.301822	-0.653378	NA	-0.294261	0.658646	0.121811	0.910963	0.225192	0.148756	0.881687	5
Q8NBJ4	Golgi membrane protein 1 (Golgi membrane protein GP73) (Golgi phosphoprotein 2)	-1.57824	NA	0.423417	0.0254541	-0.303009	0.407842	0.326422	NA	0.409581	-0.631735	-0.368551	0.544189	-0.204907	0.0559813	0.550804	5
Q9H4A6	Golgi phosphoprotein 3 (Coat protein GPP34) (Mitochondrial DNA absence factor) (MIDAS)	-0.520169	-2.4645	0.194717	NA	0.433814	NA	-0.0280574	0.346758	0.658097	NA	0.042084	NA	-0.589036	0.254721	0.177422	4
Q9H8Y8	Golgi reassembly-stacking protein 2 (GRS2) (Golgi phosphoprotein 6) (GOLPH6) (Golgi reassembly-stacking protein of 55 kDa) (GRASP55) (p59)	NA	1.16446	0.81492	0.0947766	-0.511896	-0.42909	NA	-0.667149	-0.232905	-0.216267	-0.456544	0.198997	0.226635	-0.274773	0.211459	6
Q9H3P7	Golgi resident protein GCP60 (Acyl-CoA-binding domain-containing protein 3) (Golgi complex-associated protein 1) (GOCAP1) (Golgi phosphoprotein 1) (GOLPH1) (PBR- and PKA-associated protein 7) (Peripheral benzodiazepine receptor-associated protein PAP7) [Cleaved into: Golgi resident protein GCP60, N-terminally processed]	NA	0.323543	0.241718	NA	0.887993	0.640528	NA	-2.47065	-1.24883	NA	-0.264287	0.697596	0.523446	-0.821542	0.0456441	4
Q9HCN4	GPN-loop GTPase 1 (EC 3.6.5.-) (MBD2-interacting protein) (MBDin) (RNAPII-associated protein 4) (XPA-binding protein 1)	-0.107586	NA	-0.164901	NA	0.103531	0.868687	0.391108	NA	0.237441	NA	0.775683	0.267716	0.174933	0.417987	0.521916	4
P28676	Grancalcin	0.748375	0.135666	-0.0719064	0.138028	0.241718	-0.233922	-0.106514	0.307079	0.128953	0.358284	0.0535284	-0.14256	0.15966	0.099795	0.816424	6
P28799	Granulins (Proepithelin) (PEPI) [Cleaved into: Acrogranin (Glycoprotein of 88 Kda) (GP88) (Glycoprotein 88) (Progranulin); Paragranulin; Granulin-1 (Granulin G); Granulin-2 (Granulin F); Granulin-3 (Granulin B); Granulin-4 (Granulin A); Granulin-5 (Granulin C); Granulin-6 (Granulin D); Granulin-7 (Granulin E)]	-0.417502	1.16324	0.0742314	NA	-0.132784	-1.68636	1.49144	-0.188545	1.41733	NA	1.30556	-1.63285	-0.199834	0.478587	0.315471	6
O15496	Group 10 secretory phospholipase A2 (EC 3.1.1.4) (Group X secretory phospholipase A2) (GX sPLA2) (sPLA2-X) (Phosphatidylcholine 2-acylhydrolase 10)	0.416191	NA	0.764686	-0.559218	NA	0.316609	-0.0494868	NA	0.220082	-0.534642	NA	0.473319	0.234567	0.0273182	0.618946	3
Q8TAE8	Growth arrest and DNA damage-inducible proteins-interacting protein 1 (39S ribosomal protein L59, mitochondrial) (MRP-L59) (CKII beta-associating protein) (CR6-interacting factor 1) (CRIF1) (Mitochondrial large ribosomal subunit protein mL64) (Papillomavirus L2-interacting nuclear protein 1) (PLINP) (PLINP-1) (p53-responsive gene 6 protein)	1.26897	NA	0.524164	0.791856	NA	0.869635	0.294312	NA	-1.41585	0.729096	NA	-0.876837	0.863657	-0.317319	0.0355586	4
Q14449	Growth factor receptor-bound protein 14 (GRB14 adapter protein)	0.722991	0.408386	0.703987	-1.08691	0.237686	0.531968	-0.512946	-2.20996	-1.43835	-1.03457	0.0794293	-0.588921	0.253019	-0.950887	0.0103973	6
P62993	Growth factor receptor-bound protein 2 (Adapter protein GRB2) (Protein Ash) (SH2/SH3 adapter GRB2)	0.470927	NA	-0.386902	-0.152115	1.52085	-0.358842	0.651591	NA	0.115832	-0.233786	0.891886	0.610039	0.218783	0.407112	0.655234	5
Q9H3K2	Growth hormone-inducible transmembrane protein (Dermal papilla-derived protein 2) (Mitochondrial morphology and cristae structure 1) (MICS1) (Transmembrane BAX inhibitor motif-containing protein 5)	0.544189	-0.345913	1.50823	-1.24386	-0.478045	0.225892	-0.824699	-0.394657	-0.83939	-1.09622	-0.466257	-0.638479	0.0350807	-0.709951	0.0771752	6
Q9HAV7	GrpE protein homolog 1, mitochondrial (HMGE) (Mt-GrpE#1)	-1.42701	-0.146148	0.83463	0.219587	-1.32038	-0.244514	-0.879781	-2.28209	-0.683947	0.0745054	-0.336756	-0.389754	-0.347306	-0.749637	0.390226	6
P62826	GTP-binding nuclear protein Ran (Androgen receptor-associated protein 24) (GTPase Ran) (Ras-like protein TC4) (Ras-related nuclear protein)	0.452174	-0.0358454	-0.25044	-0.491186	-0.312509	-0.293058	0.0375931	0.479955	0.203013	-0.192348	-0.293801	0.0753273	-0.155144	0.0516232	0.439141	6
Q15382	GTP-binding protein Rheb (Ras homolog enriched in brain)	-0.461223	NA	0.0094905	NA	-0.435066	-0.946388	0.0799754	NA	0.883855	NA	-0.736557	-0.167782	-0.458297	0.0148729	0.285653	4
Q9NR31	GTP-binding protein SAR1a (COPII-associated small GTPase)	NA	NA	-0.0766454	0.342213	-0.375122	0.437121	NA	NA	-0.0673794	0.71721	-0.00579684	-0.731997	0.0818917	-0.0219907	0.801556	4
Q9Y6B6	GTP-binding protein SAR1b (GTP-binding protein B) (GTBPB)	0.945832	-0.0284693	-0.0880094	-0.286287	-0.318218	-0.500769	0.367483	-0.236113	0.0969365	0.0164963	-0.237337	-0.214408	-0.0459866	-0.0344902	0.968663	6
Q9UIJ7	GTP:AMP phosphotransferase AK3, mitochondrial (EC 2.7.4.10) (Adenylate kinase 3) (AK 3) (Adenylate kinase 3 alpha-like 1)	0.263155	0.40523	0.663208	-0.491287	0.426426	0.381062	-1.43242	-0.327023	-0.843163	-0.187116	-1.39866	-0.434052	0.274632	-0.770406	0.00436513	6
P01116	GTPase KRas (K-Ras 2) (Ki-Ras) (c-K-ras) (c-Ki-ras) [Cleaved into: GTPase KRas, N-terminally processed]	-0.498872	0.0224743	-0.492566	-0.150529	0.31429	-0.687195	0.147307	0.0851527	0.337654	0.109962	1.01192	0.000865357	-0.248733	0.282144	0.0771702	6
P63096	Guanine nucleotide-binding protein G(i) subunit alpha-1 (Adenylate cyclase-inhibiting G alpha protein)	-0.38743	-0.991714	-0.334971	NA	NA	-1.5558	1.30247	0.270828	0.309409	NA	NA	1.55621	-0.817479	0.859728	0.00321134	5
P04899	Guanine nucleotide-binding protein G(i) subunit alpha-2 (Adenylate cyclase-inhibiting G alpha protein)	-0.417849	-0.384151	-0.508219	-0.278636	-0.132388	-0.000476168	0.395831	0.067501	-0.103937	0.0924781	0.592828	0.715191	-0.286953	0.293315	0.0349537	6
Q9UBI6	Guanine nucleotide-binding protein G(I)/G(S)/G(O) subunit gamma-12	0.738119	-0.446561	-1.07994	-1.3075	0.0993625	0.0773797	0.247077	-0.648824	-0.955228	-1.61626	0.819832	0.0831112	-0.319856	-0.345049	0.95599	6
O60262	Guanine nucleotide-binding protein G(I)/G(S)/G(O) subunit gamma-7	0.644779	-1.53537	NA	1.08188	1.20952	0.161823	-0.125447	-3.90992	NA	-0.818961	-0.492626	-0.42944	0.312526	-1.15528	0.0611699	6
P62873	Guanine nucleotide-binding protein G(I)/G(S)/G(T) subunit beta-1 (Transducin beta chain 1)	0.148088	-0.296651	-1.18606	-1.11594	-0.155148	-0.211247	0.837863	-0.250491	-0.21068	-0.696775	1.14854	0.117828	-0.469494	0.157715	0.108476	6
P62879	Guanine nucleotide-binding protein G(I)/G(S)/G(T) subunit beta-2 (G protein subunit beta-2) (Transducin beta chain 2)	0.223052	-0.476458	-1.18164	-1.03783	-0.375665	-0.494495	1.51288	-0.72547	-0.154377	-1.02286	0.784169	0.851439	-0.557173	0.207631	0.09548	6
P08754	Guanine nucleotide-binding protein G(k) subunit alpha (G(i) alpha-3)	-0.141096	-0.456425	-1.41396	0.459117	-0.569522	0.285225	-0.994413	-0.0632886	-0.474793	1.69986	0.772646	0.465922	-0.30611	0.234323	0.244294	6
P50148	Guanine nucleotide-binding protein G(q) subunit alpha (Guanine nucleotide-binding protein alpha-q)	-0.438757	-0.846039	-0.69757	-1.2746	0.455018	-0.384697	0.947105	-0.320558	0.300065	-0.927441	0.371057	1.00295	-0.531107	0.228864	0.0648594	6
P63092	Guanine nucleotide-binding protein G(s) subunit alpha isoforms short (Adenylate cyclase-stimulating G alpha protein)	-0.569265	-0.971968	-0.769133	-1.42252	-0.206862	-0.0438095	0.824075	-0.189697	-0.0851294	-1.68409	1.72229	-0.210496	-0.663926	0.0628264	0.142044	6
P29992	Guanine nucleotide-binding protein subunit alpha-11 (G alpha-11) (G-protein subunit alpha-11) (Guanine nucleotide-binding protein G(y) subunit alpha)	-0.370527	0.196859	-0.466158	NA	0.163756	-0.109405	1.04173	-0.87464	0.0610158	NA	0.559149	0.567545	-0.117095	0.270961	0.320216	4
Q14344	Guanine nucleotide-binding protein subunit alpha-13 (G alpha-13) (G-protein subunit alpha-13)	0.263275	NA	-0.623132	NA	-0.645209	0.0954519	-2.16133	NA	-0.746592	NA	-0.421593	-0.0218044	-0.227404	-0.83783	0.24189	4
Q8N4P3	Guanosine-3',5'-bis(diphosphate) 3'-pyrophosphohydrolase MESH1 (EC 3.1.7.2) (HD domain-containing protein 3) (Metazoan SpoT homolog 1) (MESH1) (Penta-phosphate guanosine-3'-pyrophosphohydrolase) ((ppGpp)ase)	-0.135459	-1.29644	-1.82322	0.178109	0.469573	-0.620601	-0.475976	0.34426	1.7881	-0.516223	0.49774	-2.71132	-0.538006	-0.178903	0.569611	6
Q16774	Guanylate kinase (EC 2.7.4.8) (GMP kinase)	1.27793	0.42975	-1.25381	NA	NA	-0.843422	0.308827	-0.407899	-0.724778	NA	NA	-0.0772693	-0.0973887	-0.22528	0.821356	5
Q9NX24	H/ACA ribonucleoprotein complex subunit 2 (Nucleolar protein family A member 2) (snoRNP protein NHP2)	0.189287	NA	0.848638	NA	0.720278	-0.481888	0.0301242	NA	-0.152276	NA	1.03794	-0.185212	0.319079	0.182645	0.76061	4
Q9BXW7	Haloacid dehalogenase-like hydrolase domain-containing 5 (Cat eye syndrome critical region protein 5)	0.732573	NA	0.130799	-0.0499796	NA	0.311968	-1.03091	NA	-1.0159	0.081476	NA	-1.3353	0.28134	-0.825159	0.0192619	4
Q9H0R4	Haloacid dehalogenase-like hydrolase domain-containing protein 2	-0.32916	-0.285214	-0.13841	NA	0.377624	-0.268712	0.0756011	0.3122	0.161178	NA	0.425352	-0.137537	-0.128774	0.167359	0.317745	5
Q9BSH5	Haloacid dehalogenase-like hydrolase domain-containing protein 3	0.249749	0.576861	0.579856	0.933799	0.195852	-0.178437	-0.762926	0.831553	-0.157174	1.10494	-0.263975	-0.140396	0.392947	0.102004	0.413744	6
P00738	Haptoglobin (Zonulin) [Cleaved into: Haptoglobin alpha chain; Haptoglobin beta chain]	-1.18656	1.28983	-0.0249862	0.661567	-0.187921	-0.627137	-0.259012	1.15004	-0.108627	1.20082	0.169412	-0.749815	-0.0125333	0.233803	0.592285	6
O00165	HCLS1-associated protein X-1 (HS1-associating protein X-1) (HAX-1) (HS1-binding protein 1) (HSP1BP-1)	0.922959	0.00877371	0.0451634	0.229219	0.10165	-0.28951	-0.746471	0.35242	0.000865357	0.72779	-0.232955	-0.0491733	0.169709	0.0087459	0.605963	6
Q7Z4H3	HD domain-containing protein 2 (Hepatitis C virus NS5A-transactivated protein 2) (HCV NS5A-transactivated protein 2)	1.09565	0.229834	-0.830255	0.882213	1.01678	0.235482	-0.18128	0.852718	-0.516037	0.494569	-0.360657	-1.65877	0.438285	-0.228242	0.147553	6
O43301	Heat shock 70 kDa protein 12A	-1.26406	NA	1.08502	-0.0334219	-0.55131	NA	-1.47457	NA	0.354339	0.0936954	0.737687	NA	-0.190944	-0.0722128	0.845901	5
P0DMV9	Heat shock 70 kDa protein 1B (Heat shock 70 kDa protein 2) (HSP70-2) (HSP70.2)	-0.828358	0.365357	-0.788415	0.426533	0.488515	0.934252	-0.609662	-0.0306634	-0.426005	-0.100391	-0.453182	-0.0455505	0.0996475	-0.277576	0.279324	6
P34932	Heat shock 70 kDa protein 4 (HSP70RY) (Heat shock 70-related protein APG-2)	-1.32652	-0.0415805	0.594071	-0.0895743	0.803144	0.20364	-0.907251	1.74889	-0.445912	-1.14813	0.184725	-0.363865	0.023864	-0.155257	0.713279	6
O95757	Heat shock 70 kDa protein 4L (Heat shock 70-related protein APG-1) (Osmotic stress protein 94)	-1.47065	-0.455653	0.800579	NA	-0.731518	0.0313952	-0.288065	0.444985	-0.555524	NA	-1.09034	0.850559	-0.365169	-0.127677	0.626536	5
P17066	Heat shock 70 kDa protein 6 (Heat shock 70 kDa protein B')	-0.211999	0.188021	-0.0466379	0.104202	0.443076	0.408277	-0.405451	0.230203	-0.47909	-0.319784	-0.304042	0.163885	0.14749	-0.185713	0.208954	6
P11142	Heat shock cognate 71 kDa protein (Heat shock 70 kDa protein 8) (Lipopolysaccharide-associated protein 1) (LAP-1) (LPS-associated protein 1)	-0.842801	-0.311739	0.276199	0.0396999	-0.101985	0.112367	-0.652584	-0.169323	-0.352934	-0.208278	0.136323	0.372395	-0.138043	-0.145733	0.978532	6
O75506	Heat shock factor-binding protein 1 (Nasopharyngeal carcinoma-associated antigen 13) (NPC-A-13)	0.108357	NA	-0.648462	0.208892	0.151859	NA	0.152638	NA	0.0592168	1.56326	0.578697	NA	-0.0448386	0.588452	0.165823	4
Q92598	Heat shock protein 105 kDa (Antigen NY-CO-25) (Heat shock 110 kDa protein)	-2.51284	NA	0.0607392	NA	0.11836	-0.0688616	-1.77379	NA	-1.17283	NA	-0.428915	1.12453	-0.600651	-0.562752	0.959368	4
Q12931	Heat shock protein 75 kDa, mitochondrial (HSP 75) (TNFR-associated protein 1) (Tumor necrosis factor type 1 receptor-associated protein) (TRAP-1)	-0.410678	0.402395	0.709291	-0.368272	-1.0221	1.15588	-1.92259	-0.652606	-1.70397	-0.343678	-1.08819	0.249627	0.0777529	-0.910236	0.041149	6
P04792	Heat shock protein beta-1 (HspB1) (28 kDa heat shock protein) (Estrogen-regulated 24 kDa protein) (Heat shock 27 kDa protein) (HSP 27) (Stress-responsive protein 27) (SRP27)	-0.342598	-1.81639	-0.271601	-0.59194	-0.381367	-1.45644	1.22946	0.144569	1.00569	-0.625912	-0.248502	0.232047	-0.810057	0.289559	0.0126955	6
P07900	Heat shock protein HSP 90-alpha (Heat shock 86 kDa) (HSP 86) (HSP86) (Lipopolysaccharide-associated protein 2) (LAP-2) (LPS-associated protein 2) (Renal carcinoma antigen NY-REN-38)	-0.864045	0.0302654	-0.0954042	-0.327294	0.481816	0.329525	-0.334534	0.182819	-0.344795	-0.591897	0.0251706	0.915942	-0.0741894	-0.0245491	0.880268	6
P08238	Heat shock protein HSP 90-beta (HSP 90) (Heat shock 84 kDa) (HSP 84) (HSP84)	-0.897893	-0.120467	0.259182	-0.258615	0.264596	0.525367	-0.776923	0.0735461	-0.519052	-0.668295	-0.25336	0.53057	-0.0379714	-0.268919	0.482624	6
P54652	Heat shock-related 70 kDa protein 2 (Heat shock 70 kDa protein 2)	NA	NA	-0.521183	1.81504	0.0071955	-2.13727	NA	NA	-0.846636	4.30896	0.646808	-0.266767	-0.209053	0.960591	0.30457	5
P30519	Heme oxygenase 2 (HO-2) (EC 1.14.14.18)	-0.461879	NA	-0.375796	-0.717359	0.538637	-0.689427	0.122341	NA	0.24306	-0.669602	0.611078	0.224287	-0.341165	0.106233	0.226841	4
Q9NRV9	Heme-binding protein 1 (p22HBP)	-0.522882	-0.583679	-1.28016	-1.18479	-0.96432	-1.47718	0.872238	1.01049	0.870108	-0.524521	1.02574	0.593402	-1.00217	0.641243	0.000118343	6
Q9Y5Z4	Heme-binding protein 2 (Placental protein 23) (PP23) (Protein SOUL)	0.504366	0.529271	-1.25054	0.352081	0.209516	-0.727212	0.737946	0.136979	0.297133	0.0411028	0.454176	0.0254541	-0.0637536	0.282132	0.327317	6
P69905	Hemoglobin subunit alpha (Alpha-globin) (Hemoglobin alpha chain)	-1.26084	1.01814	0.20063	0.339822	-0.244531	0.635801	-1.30807	0.317999	-0.315576	0.296898	-1.53111	-0.324274	0.114836	-0.477357	0.188815	6
P68871	Hemoglobin subunit beta (Beta-globin) (Hemoglobin beta chain) [Cleaved into: LVV-hemorphin-7; Spinorphin]	-0.853527	1.20207	0.226015	0.307778	-0.260912	0.442439	-0.972336	0.0569996	-0.242209	0.271784	-1.52799	-0.170459	0.177311	-0.430702	0.138987	6
P02042	Hemoglobin subunit delta (Delta-globin) (Hemoglobin delta chain)	-0.785477	0.994218	0.0787464	0.461424	-0.30743	0.451963	-0.917188	0.273337	-0.0243698	0.258338	-1.62051	-0.297289	0.148907	-0.387947	0.189677	6
P02790	Hemopexin (Beta-1B-glycoprotein)	0.281075	1.49365	-0.42082	0.570074	0.521955	-0.934648	1.38139	-0.438229	0.354565	-0.0491434	-0.855875	-0.537801	0.251881	-0.0241816	0.544094	6
P05546	Heparin cofactor 2 (Heparin cofactor II) (HC-II) (Protease inhibitor leuserpin-2) (HLS2) (Serpin D1)	0.154713	NA	-0.335226	NA	0.443076	0.0908534	1.36754	NA	-0.6256	NA	-1.2625	-1.02324	0.0883541	-0.385951	0.408075	4
P51858	Hepatoma-derived growth factor (HDGF) (High mobility group protein 1-like 2) (HMG-1L2)	0.50518	0.616169	-0.340075	0.608904	-0.198461	0.264356	-0.998241	0.213503	-0.836372	0.561595	-0.404535	-0.47279	0.242679	-0.322807	0.103705	6
Q7Z4V5	Hepatoma-derived growth factor-related protein 2 (HRP-2) (Hepatoma-derived growth factor 2) (HDGF-2)	NA	-0.320955	0.585155	-0.910068	0.125916	0.259905	NA	0.121015	-0.708679	-0.133638	0.0825664	-0.618274	-0.0520094	-0.251402	0.581922	4
Q9Y3E1	Hepatoma-derived growth factor-related protein 3 (HRP-3) (Hepatoma-derived growth factor 2) (HDGF-2)	0.69439	NA	0.187388	-0.335372	-0.222229	-0.323209	0.0993625	NA	0.0172093	-0.250903	1.02942	-1.19671	0.000193624	-0.0603242	0.884494	4
Q5SSJ5	Heterochromatin protein 1-binding protein 3 (Protein HP1-BP74)	-0.338068	-1.74972	-0.218901	-1.47827	0.0113525	1.06991	-0.11541	0.137766	-0.917515	-0.326317	-0.0543623	-0.47297	-0.450615	-0.291468	0.713073	6
Q99729	Heterogeneous nuclear ribonucleoprotein A/B (hnRNP A/B) (APOBEC1-binding protein 1) (ABBP-1)	-0.0427688	-0.248588	0.724999	-0.768985	-1.38233	0.32964	0.397584	-1.42927	-0.130587	-0.835162	0.212258	-0.712055	-0.231338	-0.416204	0.654851	6
Q13151	Heterogeneous nuclear ribonucleoprotein A0 (hnRNP A0)	0.537246	0.573278	0.32987	-0.248485	-0.651609	0.394185	0.0152121	-0.50498	0.105812	-0.387808	0.487281	-0.272489	0.155747	-0.0928287	0.417742	5
P09651	Heterogeneous nuclear ribonucleoprotein A1 (hnRNP A1) (Helix-destabilizing protein) (Single-strand RNA-binding protein) (hnRNP core protein A1) [Cleaved into: Heterogeneous nuclear ribonucleoprotein A1, N-terminally processed]	0.639695	-0.238289	-0.0799049	-0.655944	-0.967137	0.0221902	0.302524	-0.807099	0.393636	0.960586	0.41684	-0.199951	-0.213232	0.177756	0.281254	6
P51991	Heterogeneous nuclear ribonucleoprotein A3 (hnRNP A3)	1.01164	0.280362	0.289126	-0.202605	-1.46474	0.413594	0.049352	-1.04982	-0.245677	0.250113	-0.0679993	-0.214023	0.0545622	-0.213008	0.496117	6
O14979	Heterogeneous nuclear ribonucleoprotein D-like (hnRNP D-like) (hnRNP DL) (AU-rich element RNA-binding factor) (JKT41-binding protein) (Protein laAUF1)	0.0193461	-0.32695	0.53097	-0.0566112	-1.53061	0.202637	-0.0836762	-1.43288	-0.414557	-0.0372215	-0.0963601	-0.406771	-0.193537	-0.411911	0.559865	6
Q14103	Heterogeneous nuclear ribonucleoprotein D0 (hnRNP D0) (AU-rich element RNA-binding protein 1)	0.0886844	0.132643	0.186754	-0.671738	-1.28472	0.518434	0.167615	-1.39305	-0.133511	-0.531698	0.299596	0.0787464	-0.171657	-0.25205	0.833164	6
P52597	Heterogeneous nuclear ribonucleoprotein F (hnRNP F) (Nucleolin-like protein mcs94-1) [Cleaved into: Heterogeneous nuclear ribonucleoprotein F, N-terminally processed]	0.502229	0.457437	0.495797	0.0291348	-0.801028	0.703012	-0.470189	-1.08351	-0.0116898	-0.283808	0.679694	0.570269	0.231097	-0.099872	0.372011	6
P31943	Heterogeneous nuclear ribonucleoprotein H (hnRNP H) [Cleaved into: Heterogeneous nuclear ribonucleoprotein H, N-terminally processed]	0.928806	-0.0357566	0.467488	-0.127479	-1.11979	0.401958	0.342669	-1.01214	-0.18922	-0.239583	-0.0641933	-0.519487	0.0858708	-0.280326	0.3158	6
P55795	Heterogeneous nuclear ribonucleoprotein H2 (hnRNP H2) (FTP-3) (Heterogeneous nuclear ribonucleoprotein H') (hnRNP H') [Cleaved into: Heterogeneous nuclear ribonucleoprotein H2, N-terminally processed]	0.460166	0.054779	0.267716	-0.334571	-0.791583	0.262553	0.487589	-1.10591	-0.0612099	-0.557433	0.317999	-0.036156	-0.0134899	-0.159187	0.665722	6
P31942	Heterogeneous nuclear ribonucleoprotein H3 (hnRNP H3) (Heterogeneous nuclear ribonucleoprotein 2H9) (hnRNP 2H9)	1.12585	-0.314768	0.616358	-0.327439	-0.334735	0.0318186	-0.195798	-0.923468	-0.0634393	-0.255391	0.0640551	-1.08942	0.132847	-0.410577	0.127236	6
P61978	Heterogeneous nuclear ribonucleoprotein K (hnRNP K) (Transformation up-regulated nuclear protein) (TUNP)	0.424492	0.148088	0.292782	-0.461442	-1.2723	0.330214	0.300299	-0.787717	0.0213376	-0.632293	-0.0798592	-0.0286312	-0.0896939	-0.201144	0.746482	6
P14866	Heterogeneous nuclear ribonucleoprotein L (hnRNP L)	-0.294438	-0.394809	0.161049	-0.383398	-1.47349	0.328492	0.226015	-1.22065	-0.231379	-0.69778	0.00877371	0.210888	-0.342766	-0.284022	0.871409	6
P52272	Heterogeneous nuclear ribonucleoprotein M (hnRNP M)	-0.0962367	-0.854623	0.46801	-0.921909	-0.88502	0.38648	0.176578	-1.35439	-0.0812779	-0.589833	0.249749	-0.169875	-0.317217	-0.294841	0.952032	6
O60506	Heterogeneous nuclear ribonucleoprotein Q (hnRNP Q) (Glycine- and tyrosine-rich RNA-binding protein) (GRY-RBP) (NS1-associated protein 1) (Synaptotagmin-binding, cytoplasmic RNA-interacting protein)	-0.721254	-0.548311	-0.133496	-0.28379	-0.782968	0.280006	0.112233	-2.10079	-0.551205	-0.706182	0.0963968	0.18954	-0.364969	-0.493335	0.744251	6
O43390	Heterogeneous nuclear ribonucleoprotein R (hnRNP R)	-0.265171	-0.0441665	0.477056	-0.467553	-1.9601	0.642563	0.0575542	-1.72052	-0.29612	-0.672221	-0.281001	0.0284277	-0.269563	-0.480646	0.636419	6
Q00839	Heterogeneous nuclear ribonucleoprotein U (hnRNP U) (GRIP120) (Nuclear p120 ribonucleoprotein) (Scaffold-attachment factor A) (SAF-A) (p120) (pp120)	-1.10485	-0.465002	0.437228	-0.366708	-1.7091	0.836247	-0.473791	-1.33818	-1.19684	-0.463649	-0.311077	0.0691522	-0.395365	-0.619063	0.603315	6
Q9BUJ2	Heterogeneous nuclear ribonucleoprotein U-like protein 1 (Adenovirus early region 1B-associated protein 5) (E1B-55 kDa-associated protein 5) (E1B-AP5)	-0.675005	NA	0.834388	NA	-2.01812	0.346645	-0.2411	NA	-0.156161	NA	-0.0731504	-0.0168769	-0.378023	-0.121822	0.65566	5
Q1KMD3	Heterogeneous nuclear ribonucleoprotein U-like protein 2 (Scaffold-attachment factor A2) (SAF-A2)	-0.70743	-0.654331	0.59053	-0.602109	-1.57287	-0.157238	0.267955	-0.704794	-0.195517	-0.350946	0.607674	0.788519	-0.517241	0.0688151	0.13857	6
P22626	Heterogeneous nuclear ribonucleoproteins A2/B1 (hnRNP A2/B1)	0.837136	0.0447438	0.247928	-0.676618	-1.03679	0.0574156	0.238787	-1.51161	0.0462815	-0.526223	0.186247	-0.300022	-0.087698	-0.31109	0.565715	6
P07910	Heterogeneous nuclear ribonucleoproteins C1/C2 (hnRNP C1/C2)	0.184725	-0.387959	0.263155	-0.59802	-1.01844	0.352533	-0.0294408	0.115699	-0.403981	-0.448351	-0.575766	-0.202854	-0.200668	-0.257449	0.851337	6
P19367	Hexokinase-1 (EC 2.7.1.1) (Brain form hexokinase) (Hexokinase type I) (HK I)	-0.0631529	-1.30672	1.6688	-0.45182	-1.8312	-0.250234	-1.25767	-1.40752	-2.42159	0.1503	-0.379132	-2.81685	-0.372388	-1.35541	0.118077	6
Q9Y241	HIG1 domain family member 1A, mitochondrial (Hypoxia-inducible gene 1 protein) (RCF1 homolog A) (RCF1a)	1.39303	NA	-1.32652	-2.14599	-0.127006	NA	2.09035	NA	1.14737	-1.31955	-1.88507	NA	-0.55162	0.00827356	0.569392	4
P09429	High mobility group protein B1 (High mobility group protein 1) (HMG-1)	-0.127888	0.0227584	-0.326679	-0.501341	0.0903115	0.326652	-0.168058	0.126048	-0.869254	-0.111492	-0.0308256	0.127633	-0.0860309	-0.154325	0.802611	6
P26583	High mobility group protein B2 (High mobility group protein 2) (HMG-2)	0.775093	-0.234822	-0.538136	-0.469849	-0.205613	0.207768	0.655718	0.226262	0.153805	-0.356125	1.91265	-0.268504	-0.0775933	0.387301	0.24913	6
O15347	High mobility group protein B3 (High mobility group protein 2a) (HMG-2a) (High mobility group protein 4) (HMG-4)	-1.43956	NA	-0.142433	-1.98194	-1.28535	-0.710756	-1.00121	NA	0.494467	-0.816063	1.7264	0.0339339	-1.11201	0.0875042	0.0393129	5
P17096	High mobility group protein HMG-I/HMG-Y (HMG-I(Y)) (High mobility group AT-hook protein 1) (High mobility group protein A1) (High mobility group protein R)	0.357158	0.678072	-0.965784	-1.01316	0.146916	-0.611821	-0.0683775	1.50873	0.872632	-0.617787	0.345396	-1.12312	-0.23477	0.152913	0.408405	5
P50135	Histamine N-methyltransferase (HMT) (EC 2.1.1.8)	NA	0.61155	0.581785	1.04082	1.66266	-1.82772	NA	0.783247	-0.0460718	0.041243	1.68262	-1.06513	0.41382	0.279182	0.836427	6
P49773	Histidine triad nucleotide-binding protein 1 (EC 3.-.-.-) (Adenosine 5'-monophosphoramidase) (Protein kinase C inhibitor 1) (Protein kinase C-interacting protein 1) (PKCI-1)	1.65384	0.458802	0.119821	0.424062	1.73751	-0.338068	1.47025	0.469782	0.3122	0.454071	-0.650612	-0.651337	0.675995	0.234059	0.333791	5
Q9BX68	Histidine triad nucleotide-binding protein 2, mitochondrial (HINT-2) (EC 3.-.-.-) (HINT-3) (HIT-17kDa) (PKCI-1-related HIT protein)	0.468323	0.402504	0.325386	0.183328	-0.531636	0.0368901	0.00820001	-0.474152	-0.623443	0.211137	-1.01973	-0.434305	0.147466	-0.388715	0.0833384	6
Q9NQE9	Histidine triad nucleotide-binding protein 3 (HINT-3) (EC 3.-.-.-)	-0.246464	-0.157689	-0.682719	-0.641716	-0.491551	-1.17456	1.4536	-0.461601	-0.109872	-0.0649024	0.674913	-0.0208819	-0.565783	0.245209	0.0306024	6
P12081	Histidine--tRNA ligase, cytoplasmic (EC 6.1.1.21) (Histidyl-tRNA synthetase) (HisRS)	-0.717952	-0.0855273	0.365916	0.403268	-0.0975791	0.42191	0.0607392	-0.00388608	0.105946	0.00920383	-0.0757633	-0.443556	0.0483393	-0.057886	0.700375	6
P04196	Histidine-rich glycoprotein (Histidine-proline-rich glycoprotein) (HPRG)	0.344374	1.08997	-0.892901	1.34937	0.0257376	-1.73783	2.02804	-0.466975	-0.664974	-0.150689	-1.52853	-1.41066	0.0297861	-0.365632	0.533113	6
P07305	Histone H1.0 (Histone H1') (Histone H1(0)) [Cleaved into: Histone H1.0, N-terminally processed]	-0.161879	-0.651337	-0.302778	-1.59349	-1.29435	0.121148	-1.4981	-0.0762803	-0.283211	0.284633	1.69742	-0.848921	-0.647113	-0.120743	0.287487	6
P16403	Histone H1.2 (Histone H1c) (Histone H1d) (Histone H1s-1)	-0.831153	-1.21381	-0.464066	-1.6939	-0.142736	0.558757	-0.213906	0.243791	-0.757794	-0.0481288	0.347099	-0.389054	-0.631151	-0.136332	0.199794	6
P10412	Histone H1.4 (Histone H1b) (Histone H1s-4)	-0.63064	-1.65263	-0.0413577	-0.998962	-0.528282	0.403377	0.973134	0.108491	-0.114988	0.949498	0.0648829	-1.01019	-0.574749	0.161804	0.0895706	6
P16401	Histone H1.5 (Histone H1a) (Histone H1b) (Histone H1s-3)	-2.83444	-3.23135	-0.0416102	-2.95255	-1.31434	-1.71971	-1.22644	0.943959	-0.0668051	-0.678926	1.61556	0.660472	-2.01566	0.207969	0.0016349	6
Q92522	Histone H1x	0.375735	NA	0.102725	NA	-0.687637	0.781402	0.109294	NA	0.203013	NA	0.878686	-0.988104	0.143056	0.0507223	0.850443	4
Q99878	Histone H2A type 1-J (Histone H2A/e)	0.922807	-1.06269	-0.474472	-1.72409	0.127633	0.0699771	0.0241778	5.24557	0.0515809	-0.814083	-0.305164	-0.829819	-0.356805	0.562044	0.303266	6
Q71UI9	Histone H2A.V (H2A.F/Z)	0.756853	-1.22172	-0.455792	-1.79842	0.54498	-0.328127	0.108089	1.15244	0.30906	-0.976816	0.578214	-0.19808	-0.417038	0.162152	0.227757	6
Q99879	Histone H2B type 1-M (Histone H2B.e) (H2B/e)	1.0321	-0.431968	-0.363698	-1.40488	0.46999	0.128029	-0.274041	1.00195	-0.205896	-0.393634	0.302056	-0.582836	-0.0950706	-0.0254007	0.86526	6
Q16778	Histone H2B type 2-E (Histone H2B-GL105) (Histone H2B.q) (H2B/q)	1.59063	-0.401749	-0.781355	-0.862575	-0.352547	-0.13576	-0.28854	-0.480498	-0.499749	0.0440443	0.576667	-0.68397	-0.157227	-0.222008	0.873487	6
Q71DI3	Histone H3.2 (Histone H3/m) (Histone H3/o)	0.815575	-1.77779	-0.544477	-1.87086	0.337083	0.127501	-0.0743347	0.51005	-0.0540328	-0.636885	0.484911	-0.936497	-0.485495	-0.117798	0.449958	6
P62805	Histone H4	1.63705	-1.17111	-0.645435	-1.95808	0.304628	-0.0794323	0.0416635	0.623305	0.226632	-0.823345	-0.0284252	-0.830049	-0.31873	-0.131703	0.717262	6
Q09028	Histone-binding protein RBBP4 (Chromatin assembly factor 1 subunit C) (CAF-1 subunit C) (Chromatin assembly factor I p48 subunit) (CAF-I 48 kDa subunit) (CAF-I p48) (Nucleosome-remodeling factor subunit RBAP48) (Retinoblastoma-binding protein 4) (RBBP-4) (Retinoblastoma-binding protein p48)	-0.190339	0.00776959	0.205643	0.45249	-0.378701	0.541217	-0.483541	0.71352	-0.640052	0.381283	0.115566	-0.114426	0.106347	-0.00460817	0.717698	6
P01892	HLA class I histocompatibility antigen, A-2 alpha chain (MHC class I antigen A*2)	0.841168	0.822281	-1.47907	NA	-0.224924	0.138945	0.962142	-0.331954	-2.42647	NA	0.874049	-1.84213	0.0196802	-0.552872	0.417833	6
P04439	HLA class I histocompatibility antigen, A-3 alpha chain (MHC class I antigen A*3)	0.309525	0.0461418	-1.54006	-1.04823	0.596076	-0.168058	1.43643	-0.482432	0.782576	0.091666	-0.410083	0.211635	-0.300769	0.271632	0.199258	6
P30453	HLA class I histocompatibility antigen, A-34 alpha chain (Aw-34) (HLA class I histocompatibility antigen, A-10 alpha chain) (MHC class I antigen A*34)	1.47778	1.36205	0.575312	NA	-1.8484	1.14209	1.01371	1.76626	-2.59014	NA	-1.20893	-2.57613	0.541766	-0.719046	0.181602	5
P10316	HLA class I histocompatibility antigen, A-69 alpha chain (Aw-69) (HLA class I histocompatibility antigen, A-28 alpha chain) (MHC class I antigen A*69)	0.456806	NA	-0.975028	NA	0.418028	-0.17568	1.75732	NA	0.29901	NA	-0.429479	-0.132167	-0.0689685	0.373672	0.423726	4
P17693	HLA class I histocompatibility antigen, alpha chain G (HLA G antigen) (MHC class I antigen G)	1.20038	NA	-1.92281	NA	0.4336	-0.241543	0.319618	NA	0.300768	NA	0.897937	0.305679	-0.132594	0.456001	0.339346	4
Q95604	HLA class I histocompatibility antigen, Cw-17 alpha chain (MHC class I antigen Cw*17)	-0.305432	NA	-3.0723	NA	-0.240759	0.526369	0.827656	0.629287	0.124725	NA	0.152378	0.149259	-0.773031	0.376661	0.0843673	5
Q29963	HLA class I histocompatibility antigen, Cw-6 alpha chain (MHC class I antigen Cw*6)	1.97794	1.61146	-0.773417	NA	1.41018	1.59612	1.9594	0.517225	1.31846	NA	2.29575	2.04166	1.16446	1.6265	0.395531	5
P04233	HLA class II histocompatibility antigen gamma chain (HLA-DR antigens-associated invariant chain) (Ia antigen-associated invariant chain) (Ii) (p33) (CD antigen CD74)	-2.35808	-1.21799	-1.59854	0.180403	-0.759722	-2.10799	-0.992776	-1.27876	0.0663992	0.897783	1.69015	-1.53542	-1.31032	-0.192103	0.0702064	6
P01903	HLA class II histocompatibility antigen, DR alpha chain (MHC class II antigen DRA)	1.64916	NA	-0.96852	NA	-0.205347	-1.8997	0.703278	NA	0.727441	NA	1.06157	-1.67002	-0.356102	0.205568	0.489718	4
P01911	HLA class II histocompatibility antigen, DRB1-15 beta chain (DW2.2/DR2.2) (MHC class II antigen DRB1*15)	-1.72413	0.0936954	-1.27774	-0.0417289	-0.665272	-1.45324	0.0487942	2.37785	-0.35275	-0.585951	2.25063	-1.89448	-0.844738	0.307347	0.097387	6
Q29974	HLA class II histocompatibility antigen, DRB1-16 beta chain (MHC class II antigen DRB1*16) (DR-16) (DR16)	-1.67286	1.22743	-0.845391	0.498455	-0.0565962	-2.14541	1.02297	-0.289369	0.435095	2.22765	-1.16822	-2.43121	-0.499063	-0.0338471	0.533024	6
Q93099	Homogentisate 1,2-dioxygenase (EC 1.13.11.5) (Homogentisate oxygenase) (Homogentisic acid oxidase) (Homogentisicase)	0.861638	NA	0.257252	NA	-0.560941	0.126841	0.126709	NA	0.899562	NA	0.09815	-0.475816	0.171197	0.162151	0.983606	4
P51610	Host cell factor 1 (HCF) (HCF-1) (C1 factor) (CFF) (VCAF) (VP16 accessory protein) [Cleaved into: HCF N-terminal chain 1; HCF N-terminal chain 2; HCF N-terminal chain 3; HCF N-terminal chain 4; HCF N-terminal chain 5; HCF N-terminal chain 6; HCF C-terminal chain 1; HCF C-terminal chain 2; HCF C-terminal chain 3; HCF C-terminal chain 4; HCF C-terminal chain 5; HCF C-terminal chain 6]	NA	NA	0.658463	-0.59538	-0.209361	0.546956	NA	NA	-0.0729076	-0.557731	-0.0364815	-0.200283	0.100169	-0.216851	0.434574	4
P50502	Hsc70-interacting protein (Hip) (Aging-associated protein 2) (Progesterone receptor-associated p48 protein) (Protein FAM10A1) (Putative tumor suppressor ST13) (Renal carcinoma antigen NY-REN-33) (Suppression of tumorigenicity 13 protein)	-0.575013	0.95561	0.144046	-0.647196	-0.0518627	0.156785	-0.726854	0.80091	0.152897	-0.878534	0.229465	0.452279	-0.00293846	0.0050273	0.982921	6
Q16543	Hsp90 co-chaperone Cdc37 (Hsp90 chaperone protein kinase-targeting subunit) (p50Cdc37) [Cleaved into: Hsp90 co-chaperone Cdc37, N-terminally processed]	-0.935641	0.721154	0.0795658	-0.309556	0.116631	-0.223913	0.0123541	0.496616	-0.0444342	-0.47353	0.238298	-0.0267341	-0.0919599	0.0337615	0.684347	6
Q16836	Hydroxyacyl-coenzyme A dehydrogenase, mitochondrial (HCDH) (EC 1.1.1.35) (Medium and short-chain L-3-hydroxyacyl-coenzyme A dehydrogenase) (Short-chain 3-hydroxyacyl-CoA dehydrogenase)	-1.37404	0.116897	0.374288	0.542209	-0.673118	0.309293	-2.33308	-0.274006	-1.92802	0.652234	-0.397942	0.371057	-0.117411	-0.651626	0.322428	6
Q16775	Hydroxyacylglutathione hydrolase, mitochondrial (EC 3.1.2.6) (Glyoxalase II) (Glx II)	0.00201836	-0.0117625	0.125916	-1.05445	-0.112958	0.1121	0.387363	-0.364496	-0.155791	-1.79862	0.560421	-0.0917712	-0.156523	-0.243815	0.822837	6
P35914	Hydroxymethylglutaryl-CoA lyase, mitochondrial (HL) (HMG-CoA lyase) (EC 4.1.3.4) (3-hydroxy-3-methylglutarate-CoA lyase)	-0.254272	-0.614911	0.280006	0.420725	-1.19222	0.986957	-2.01037	-0.512452	-0.831871	0.0820213	-0.403294	0.229957	-0.0622853	-0.574334	0.254055	6
P54868	Hydroxymethylglutaryl-CoA synthase, mitochondrial (HMG-CoA synthase) (EC 2.3.3.10) (3-hydroxy-3-methylglutaryl coenzyme A synthase)	NA	-1.04788	-1.7698	2.16665	-2.19476	-3.13454	NA	1.01621	-1.51585	1.68001	0.817951	-1.48261	-1.19606	0.103141	0.179935	5
Q6YN16	Hydroxysteroid dehydrogenase-like protein 2 (EC 1.-.-.-) (Short chain dehydrogenase/reductase family 13C member 1)	-1.12092	0.100843	0.389567	0.614757	-1.20573	0.572017	-1.47069	-0.327819	-1.85402	0.211511	-1.41461	0.0250288	-0.108245	-0.805101	0.148985	6
P00492	Hypoxanthine-guanine phosphoribosyltransferase (HGPRT) (HGPRTase) (EC 2.4.2.8)	-0.385714	-0.492972	-0.517957	-0.716386	-0.641244	-0.922456	-0.809651	1.20858	0.563158	-0.768052	1.24756	0.679514	-0.612788	0.353519	0.0230344	6
Q9Y4L1	Hypoxia up-regulated protein 1 (150 kDa oxygen-regulated protein) (ORP-150) (170 kDa glucose-regulated protein) (GRP-170)	NA	-0.844406	0.527371	-0.0680296	-0.585193	0.2529	NA	-0.27425	-0.591484	-0.958421	-0.347546	-0.671508	-0.143472	-0.568642	0.229809	5
P01876	Immunoglobulin heavy constant alpha 1 (Ig alpha-1 chain C region) (Ig alpha-1 chain C region BUR) (Ig alpha-1 chain C region TRO)	0.675364	1.95892	-1.77977	1.03942	0.235359	-2.4665	0.853277	0.285816	-0.271583	0.750092	-2.71558	-0.256011	-0.056201	-0.225665	0.823986	6
P01877	Immunoglobulin heavy constant alpha 2 (Ig alpha-2 chain C region) (Ig alpha-2 chain C region BUT) (Ig alpha-2 chain C region LAN)	NA	1.16729	-0.721444	-1.01736	0.638862	NA	NA	0.471135	-0.148353	0.467279	-0.791907	NA	0.0168381	-0.000461323	0.975164	4
P01857	Immunoglobulin heavy constant gamma 1 (Ig gamma-1 chain C region) (Ig gamma-1 chain C region EU) (Ig gamma-1 chain C region KOL) (Ig gamma-1 chain C region NIE)	-0.348464	0.10017	-1.2063	-0.330193	-0.047741	-0.837094	1.03801	-0.634867	-0.263161	0.989938	-1.24011	0.151339	-0.444936	0.0068587	0.282304	6
P01859	Immunoglobulin heavy constant gamma 2 (Ig gamma-2 chain C region) (Ig gamma-2 chain C region DOT) (Ig gamma-2 chain C region TIL) (Ig gamma-2 chain C region ZIE)	-1.22735	1.8835	-1.31775	-0.405184	-0.0698001	-0.888595	1.03316	0.373286	0.185232	0.403486	-0.429032	0.0434845	-0.33753	0.268269	0.224516	6
P01861	Immunoglobulin heavy constant gamma 4 (Ig gamma-4 chain C region)	-1.62104	1.34693	-4.0085	-0.147634	NA	NA	0.710085	-0.487642	-0.542837	0.925468	NA	NA	-1.10756	0.151269	0.206972	4
P01871	Immunoglobulin heavy constant mu (Ig mu chain C region) (Ig mu chain C region BOT) (Ig mu chain C region GAL) (Ig mu chain C region OU)	-1.95836	1.53177	0.136979	0.42825	-0.512822	-0.437057	0.311038	0.386149	1.79115	-0.353874	-1.94503	-1.57085	-0.135208	-0.230236	0.883407	6
A0A0B4J1X5	Immunoglobulin heavy variable 3-74	0.382723	1.02552	-0.976475	0.226878	-0.0430215	-0.943944	1.11123	-0.104263	-0.251865	1.42546	-0.306216	-0.495797	-0.054719	0.229758	0.523165	6
P01591	Immunoglobulin J chain (Joining chain of multimeric IgA and IgM)	1.34403	2.50614	-0.842905	0.247685	-0.717691	-2.24386	-0.284142	0.957246	1.61589	0.62293	NA	-1.39354	0.0489004	0.303677	0.741346	6
P01834	Immunoglobulin kappa constant (Ig kappa chain C region) (Ig kappa chain C region AG) (Ig kappa chain C region CUM) (Ig kappa chain C region EU) (Ig kappa chain C region OU) (Ig kappa chain C region ROY) (Ig kappa chain C region TI)	0.741316	1.42116	-1.2037	-0.386299	0.018919	-1.28933	1.1915	-0.132499	0.230572	0.681044	-0.773837	-0.355701	-0.116324	0.14018	0.601092	6
P06310	Immunoglobulin kappa variable 2-30 (Ig kappa chain V-II region RPMI 6410)	0.69073	1.41733	-1.52529	0.777451	-0.21563	-1.40958	1.02793	1.50111	0.251325	1.73859	-0.258063	-1.30176	-0.0441661	0.493189	0.384169	6
P0CG04	Immunoglobulin lambda constant 1 (Ig lambda chain C region MGC) (Ig lambda-1 chain C region)	NA	1.53481	-1.71843	0.59474	-0.51837	NA	NA	-0.94536	-0.0604123	0.963252	-1.09625	NA	-0.0268121	-0.284693	0.71824	4
P0DOY3	Immunoglobulin lambda constant 3 (Ig lambda chain C region DOT) (Ig lambda chain C region NEWM) (Ig lambda-3 chain C regions)	0.138159	1.79098	-1.64806	0.652234	0.221939	-1.55051	0.812539	-0.947445	0.205267	0.954122	-1.57751	-0.307234	-0.065875	-0.143376	0.897684	6
P80748	Immunoglobulin lambda variable 3-21 (Ig lambda chain V-III region LOI) (Ig lambda chain V-V region DEL) (Ig lambda chain V-VII region MOT)	0.220454	0.89507	-1.5917	0.997473	0.00705194	-1.6636	0.397912	-0.693178	0.0455828	1.40561	-1.37864	-1.63926	-0.189209	-0.31033	0.839759	6
P78318	Immunoglobulin-binding protein 1 (B-cell signal transduction molecule alpha 4) (Protein alpha-4) (CD79a-binding protein 1) (Protein phosphatase 2/4/6 regulatory subunit) (Renal carcinoma antigen NY-REN-16)	1.38289	NA	0.1595	NA	0.896698	-0.306912	1.37562	NA	0.17645	NA	1.81926	0.708143	0.533044	1.01987	0.345096	4
O00629	Importin subunit alpha-3 (Importin alpha Q1) (Qip1) (Karyopherin subunit alpha-4)	NA	NA	-0.524666	0.490467	-0.904332	-0.408627	NA	NA	-0.443634	0.164014	0.379399	0.531169	-0.336789	0.157737	0.252843	5
Q14974	Importin subunit beta-1 (Importin-90) (Karyopherin subunit beta-1) (Nuclear factor p97) (Pore targeting complex 97 kDa subunit) (PTAC97)	0.0985543	0.254473	0.254473	-0.174117	-0.413115	0.49057	-0.36993	-0.269773	-0.581756	-0.414191	-0.248313	0.00230647	0.0851398	-0.31361	0.133287	5
O00410	Importin-5 (Imp5) (Importin subunit beta-3) (Karyopherin beta-3) (Ran-binding protein 5) (RanBP5)	-1.21541	-0.4281	1.0256	-1.17765	-1.10746	-0.171336	-0.337357	-1.0013	-1.38229	-0.736124	-0.370117	0.852558	-0.512394	-0.495771	0.970535	6
O95373	Importin-7 (Imp7) (Ran-binding protein 7) (RanBP7)	-0.575508	NA	0.082975	NA	-0.452076	-0.0768432	0.0997665	NA	0.312317	NA	0.343351	0.438612	-0.255363	0.298512	0.125581	5
Q3SXM5	Inactive hydroxysteroid dehydrogenase-like protein 1 (Short chain dehydrogenase/reductase family 12C member 3)	-0.191541	NA	0.16633	-0.948503	-0.584176	-0.171823	0.726482	NA	-0.222263	-0.581346	0.593688	0.257493	-0.345943	0.154811	0.17957	5
Q15111	Inactive phospholipase C-like protein 1 (PLC-L1) (Phospholipase C-deleted in lung carcinoma) (Phospholipase C-related but catalytically inactive protein) (PRIP)	NA	1.08263	0.207018	0.107152	1.80323	NA	NA	0.0519985	-1.07063	-0.994413	-1.08608	NA	0.800008	-0.774782	0.00666539	5
Q15181	Inorganic pyrophosphatase (EC 3.6.1.1) (Pyrophosphate phospho-hydrolase) (PPase)	-0.531615	0.559737	1.21618	0.27274	-0.813728	-0.330774	-0.888889	-0.434559	-0.767585	-0.13984	0.0850167	0.121811	0.0620893	-0.337341	0.288067	6
Q9H2U2	Inorganic pyrophosphatase 2, mitochondrial (EC 3.6.1.1) (Pyrophosphatase SID6-306) (Pyrophosphate phospho-hydrolase 2) (PPase 2)	-0.774676	0.766468	0.400319	-0.0484868	-0.78195	-0.433623	-0.686243	-0.402245	-0.546856	-0.145063	0.0549179	0.361993	-0.145325	-0.227249	0.8073	6
Q9BY32	Inosine triphosphate pyrophosphatase (ITPase) (Inosine triphosphatase) (EC 3.6.1.9) (Non-canonical purine NTP pyrophosphatase) (Non-standard purine NTP pyrophosphatase) (Nucleoside-triphosphate diphosphatase) (Nucleoside-triphosphate pyrophosphatase) (NTPase) (Putative oncogene protein hlc14-06-p)	1.03633	NA	-0.657741	0.0706641	-0.377988	-0.328761	-0.819878	NA	0.323312	0.233029	0.0384362	-0.394259	-0.0514997	-0.123872	0.852888	5
Q14643	Inositol 1,4,5-trisphosphate receptor type 1 (IP3 receptor isoform 1) (IP3R 1) (InsP3R1) (Type 1 inositol 1,4,5-trisphosphate receptor) (Type 1 InsP3 receptor)	-0.917733	NA	3.79898	NA	-0.355775	1.83495	-1.17046	NA	-0.60942	NA	-0.257442	-0.0871662	1.09011	-0.531122	0.0895091	5
P29218	Inositol monophosphatase 1 (IMP 1) (IMPase 1) (EC 3.1.3.25) (D-galactose 1-phosphate phosphatase) (EC 3.1.3.94) (Inositol-1(or 4)-monophosphatase 1) (Lithium-sensitive myo-inositol monophosphatase A1)	0.242816	0.153027	0.239154	-0.493317	0.248899	-0.318182	-0.541009	-0.527699	-0.173124	-0.345693	0.569005	-0.283053	0.0120661	-0.216929	0.42416	6
O14732	Inositol monophosphatase 2 (IMP 2) (IMPase 2) (EC 3.1.3.25) (Inositol-1(or 4)-monophosphatase 2) (Myo-inositol monophosphatase A2)	0.301939	-0.151106	0.0367495	-1.73351	0.738379	0.344374	-1.62852	-1.43214	1.049	-2.08235	1.28842	-1.39456	-0.0771953	-0.700025	0.321143	6
Q16270	Insulin-like growth factor-binding protein 7 (IBP-7) (IGF-binding protein 7) (IGFBP-7) (IGFBP-rP1) (MAC25 protein) (PGI2-stimulating factor) (Prostacyclin-stimulating factor) (Tumor-derived adhesion factor) (TAF)	0.506094	-0.630617	0.868687	-0.888675	-0.506353	-0.577616	-1.54789	-1.24732	0.425567	-0.674936	0.809991	-0.135998	-0.204747	-0.395098	0.675394	6
Q68E01	Integrator complex subunit 3 (Int3) (SOSS complex subunit A) (Sensor of single-strand DNA complex subunit A) (SOSS-A) (Sensor of ssDNA subunit A)	-0.230753	-0.803015	-0.0531494	-0.17197	NA	1.02212	-0.27439	-0.328055	-0.618207	-0.812916	NA	-0.680151	-0.0473536	-0.542744	0.18542	4
P23229	Integrin alpha-6 (CD49 antigen-like family member F) (VLA-6) (CD antigen CD49f) [Cleaved into: Integrin alpha-6 heavy chain; Integrin alpha-6 light chain; Processed integrin alpha-6 (Alpha6p)]	0.40969	0.312433	-1.25574	-0.359601	-0.183015	0.283685	-0.338269	0.418892	-1.04597	-0.204233	0.324119	0.20989	-0.132091	-0.105928	0.941781	6
P06756	Integrin alpha-V (Vitronectin receptor) (Vitronectin receptor subunit alpha) (CD antigen CD51) [Cleaved into: Integrin alpha-V heavy chain; Integrin alpha-V light chain]	0.974089	1.47275	1.24647	NA	0.238665	1.50437	-0.782372	-0.222296	-0.452807	NA	-1.04528	-0.328326	1.08727	-0.566217	0.000267987	5
P05556	Integrin beta-1 (Fibronectin receptor subunit beta) (Glycoprotein IIa) (GPIIA) (VLA-4 subunit beta) (CD antigen CD29)	-0.543867	0.834145	0.570657	0.0702519	-1.04829	-0.28186	-0.462038	-0.00607208	-0.20078	1.53466	-0.414384	0.0166389	-0.0664942	0.0780041	0.724858	6
P18564	Integrin beta-6	-0.864019	0.539531	-0.239924	0.50121	-0.0503082	-0.450873	-0.378251	1.09079	-0.307412	0.975263	-0.599091	-0.582037	-0.0940638	0.0332098	0.745325	5
Q13418	Integrin-linked protein kinase (EC 2.7.11.1) (59 kDa serine/threonine-protein kinase) (ILK-1) (ILK-2) (p59ILK)	-0.0584579	NA	0.548042	NA	-1.0265	0.497842	0.179893	NA	-0.543762	NA	0.595695	-0.679203	-0.00976816	-0.111844	0.830835	5
P19823	Inter-alpha-trypsin inhibitor heavy chain H2 (ITI heavy chain H2) (ITI-HC2) (Inter-alpha-inhibitor heavy chain 2) (Inter-alpha-trypsin inhibitor complex component II) (Serum-derived hyaluronan-associated protein) (SHAP)	-0.746979	-3.97261	-0.301248	0.967833	-1.01074	-0.253739	0.399007	-1.77759	0.152768	-0.267028	-1.29538	-0.670291	-0.886248	-0.576418	0.642987	6
Q14624	Inter-alpha-trypsin inhibitor heavy chain H4 (ITI heavy chain H4) (ITI-HC4) (Inter-alpha-inhibitor heavy chain 4) (Inter-alpha-trypsin inhibitor family heavy chain-related protein) (IHRP) (Plasma kallikrein sensitive glycoprotein 120) (Gp120) (PK-120) [Cleaved into: 70 kDa inter-alpha-trypsin inhibitor heavy chain H4; 35 kDa inter-alpha-trypsin inhibitor heavy chain H4]	NA	0.498864	-0.26986	0.278223	-0.133037	-0.0808201	NA	-0.548628	0.616828	0.499374	-1.87467	-0.163333	0.0586739	-0.294085	0.445387	5
O75569	Interferon-inducible double-stranded RNA-dependent protein kinase activator A (PKR-associated protein X) (PKR-associating protein X) (Protein activator of the interferon-induced protein kinase) (Protein kinase, interferon-inducible double-stranded RNA-dependent activator)	0.391988	NA	0.648742	-0.405566	-0.372038	0.901803	0.0381552	NA	-0.306288	-0.129008	0.183709	-0.335499	0.232986	-0.109786	0.329481	5
Q12905	Interleukin enhancer-binding factor 2 (Nuclear factor of activated T-cells 45 kDa)	-0.378326	-1.1328	0.147567	-0.941808	-0.180446	0.498864	-0.108332	-0.389943	-0.368924	-0.991542	0.193961	0.00417776	-0.331158	-0.276767	0.871537	6
Q12906	Interleukin enhancer-binding factor 3 (Double-stranded RNA-binding protein 76) (DRBP76) (M-phase phosphoprotein 4) (MPP4) (Nuclear factor associated with dsRNA) (NFAR) (Nuclear factor of activated T-cells 90 kDa) (NF-AT-90) (Translational control protein 80) (TCP80)	-1.43577	-1.28388	0.864493	-0.803569	-1.28111	0.861558	-0.0242818	-1.66809	-0.635338	-0.931123	-0.0813085	-0.104077	-0.513045	-0.574036	0.899132	6
Q14116	Interleukin-18 (IL-18) (Iboctadekin) (Interferon gamma-inducing factor) (IFN-gamma-inducing factor) (Interleukin-1 gamma) (IL-1 gamma)	-0.31328	-1.34479	-2.70247	-4.1018	0.53047	-1.03209	0.881978	2.20649	0.315682	-3.74462	1.59369	0.894915	-1.49399	0.358021	0.0627847	6
O60306	Intron-binding protein aquarius (Intron-binding protein of 160 kDa) (IBP160)	-1.2363	-0.0762499	0.194339	-0.39443	-0.63958	0.0561673	-0.230194	-0.136379	-0.115238	-0.427848	0.948003	0.824646	-0.349342	0.143832	0.168448	4
Q86U28	Iron-sulfur cluster assembly 2 homolog, mitochondrial (HESB-like domain-containing protein 1)	1.10575	-0.412693	-0.479794	-0.967109	-0.209311	-0.825159	0.483674	1.06267	0.091666	-0.289704	0.815166	0.480575	-0.298054	0.440675	0.0617545	6
Q9H1K1	Iron-sulfur cluster assembly enzyme ISCU, mitochondrial (NifU-like N-terminal domain-containing protein) (NifU-like protein)	-0.656331	NA	0.916018	-0.0378138	0.420725	0.426855	-0.544561	NA	-0.480639	-0.527616	-0.634061	-0.650001	0.213891	-0.567376	0.0337591	5
Q8TB37	Iron-sulfur protein NUBPL (IND1 homolog) (Nucleotide-binding protein-like) (huInd1)	NA	-0.454111	0.444879	-0.298744	-0.587229	0.625832	NA	0.127369	-0.0754896	-0.539645	0.446362	-0.340916	-0.0538746	-0.0764639	0.949112	5
Q2TAA2	Isoamyl acetate-hydrolyzing esterase 1 homolog (EC 3.1.-.-)	0.16954	1.04872	-0.0288372	-0.22132	1.53561	0.151599	0.179384	-0.439383	-0.354889	-1.1574	1.03132	-0.413346	0.442552	-0.192385	0.132573	6
Q9UKU7	Isobutyryl-CoA dehydrogenase, mitochondrial (EC 1.3.99.-) (Activator-recruited cofactor 42 kDa component) (ARC42) (Acyl-CoA dehydrogenase family member 8) (ACAD-8)	0.242816	0.196229	0.546759	0.793688	-1.06446	0.12618	-1.00248	-0.556096	-2.15766	0.132248	-0.68346	-0.400796	0.140201	-0.778041	0.0356504	6
Q96CN7	Isochorismatase domain-containing protein 1	0.216113	-1.38632	-0.379376	-0.220984	0.64284	-0.220312	0.229096	1.18409	0.263395	0.269991	0.619178	-0.557858	-0.224673	0.334649	0.147368	6
Q96AB3	Isochorismatase domain-containing protein 2	0.00259452	-0.0886536	1.00173	-0.275542	-0.124016	-1.73121	-0.294314	-0.199222	-0.329921	0.239887	0.0961269	0.576957	-0.202515	0.014919	0.577955	6
P50213	Isocitrate dehydrogenase [NAD] subunit alpha, mitochondrial (EC 1.1.1.41) (Isocitric dehydrogenase subunit alpha) (NAD(+)-specific ICDH subunit alpha)	-0.526847	0.982729	0.840926	-0.448194	-0.535604	0.15562	-0.344044	-0.215211	-0.819929	-0.505595	0.437228	-0.866936	0.0781052	-0.385748	0.210693	6
O43837	Isocitrate dehydrogenase [NAD] subunit beta, mitochondrial (Isocitric dehydrogenase subunit beta) (NAD(+)-specific ICDH subunit beta)	-0.56811	0.359184	0.889629	-0.693271	-0.608584	0.0607392	-0.545614	-0.0405859	-0.814108	-0.606474	0.330558	-0.999163	-0.0934021	-0.445898	0.324439	6
P51553	Isocitrate dehydrogenase [NAD] subunit gamma, mitochondrial (Isocitric dehydrogenase subunit gamma) (NAD(+)-specific ICDH subunit gamma)	-0.252999	0.368936	0.562181	-0.155116	-0.524832	0.0244615	-0.199388	0.234624	-0.945138	-0.17132	0.677621	-0.663762	0.00377185	-0.177894	0.580142	6
O75874	Isocitrate dehydrogenase [NADP] cytoplasmic (IDH) (EC 1.1.1.42) (Cytosolic NADP-isocitrate dehydrogenase) (IDP) (NADP(+)-specific ICDH) (Oxalosuccinate decarboxylase)	-2.553	-1.04591	-0.54595	-0.178731	-0.966235	-1.41554	-0.514408	-0.689427	-1.25353	-0.152404	-1.04731	1.73431	-1.11756	-0.320462	0.132006	6
P48735	Isocitrate dehydrogenase [NADP], mitochondrial (IDH) (EC 1.1.1.42) (ICD-M) (IDP) (NADP(+)-specific ICDH) (Oxalosuccinate decarboxylase)	-0.485438	-0.0555013	-0.0963909	0.889551	-1.23246	0.864969	-1.17221	-1.80818	-1.93401	0.408712	-0.297662	-0.933187	-0.0192124	-0.956092	0.0582517	6
P41252	Isoleucine--tRNA ligase, cytoplasmic (EC 6.1.1.5) (Isoleucyl-tRNA synthetase) (IRS) (IleRS)	-1.26691	NA	0.34153	-1.52334	-1.99533	0.690909	-0.247697	NA	-1.04062	-2.56516	-0.995621	0.239398	-0.750628	-0.921939	0.784631	5
Q9NSE4	Isoleucine--tRNA ligase, mitochondrial (EC 6.1.1.5) (Isoleucyl-tRNA synthetase) (IleRS)	-0.458069	0.676267	0.513592	0.562767	-1.87345	0.951289	-0.56467	-1.39191	-2.00822	-0.36708	-1.2122	-0.32945	0.0620662	-0.978921	0.0427899	6
P26440	Isovaleryl-CoA dehydrogenase, mitochondrial (IVD) (EC 1.3.8.4)	-0.405929	0.332049	0.756426	-0.231396	0.268794	0.478817	-1.71577	-0.124236	-1.52147	-0.0399777	-0.467713	-0.368067	0.199793	-0.706206	0.0222922	6
P53990	IST1 homolog (hIST1) (Putative MAPK-activating protein PM28)	-0.470649	0.303109	-0.40549	-0.621333	-0.335699	-0.551057	-0.0473682	0.0284277	0.522156	-0.723372	-0.185195	0.205643	-0.346853	-0.0332849	0.280823	4
P14923	Junction plakoglobin (Catenin gamma) (Desmoplakin III) (Desmoplakin-3)	-0.982306	-0.702844	-0.758843	0.0630887	-0.645051	-0.29442	0.220949	0.466862	-0.443164	0.0302654	0.836571	0.470719	-0.553396	0.2637	0.012892	6
Q9Y624	Junctional adhesion molecule A (JAM-A) (Junctional adhesion molecule 1) (JAM-1) (Platelet F11 receptor) (Platelet adhesion molecule 1) (PAM-1) (CD antigen CD321)	-0.622687	-2.52409	-2.31394	0.456911	0.28558	-0.74916	-0.0833705	-0.906873	-0.190059	1.2	0.53097	-0.619958	-0.911231	-0.011548	0.114877	6
Q9H910	Jupiter microtubule associated homolog 2 (Hematological and neurological expressed 1-like protein) (HN1-like protein)	0.2587	1.49272	-0.284616	0.146655	-0.337138	0.0728604	-0.874534	0.599032	-0.282562	-0.380127	1.55154	0.196607	0.224864	0.134993	0.833879	6
P06870	Kallikrein-1 (EC 3.4.21.35) (Kidney/pancreas/salivary gland kallikrein) (Tissue kallikrein)	-3.40954	-2.351	-4.95572	1.69693	-2.913	-3.04228	-2.37909	-2.84022	2.05162	1.60046	-4.56221	-3.88366	-2.49577	-1.66885	0.506341	6
Q8IYT4	Katanin p60 ATPase-containing subunit A-like 2 (Katanin p60 subunit A-like 2) (EC 3.6.4.3) (p60 katanin-like 2)	-1.58286	-0.66141	-0.134889	-0.520914	0.216238	0.0582472	-0.470629	0.175045	-0.152548	-0.550634	-0.249239	0.750778	-0.437598	-0.0828711	0.321775	6
Q7Z4H8	KDEL motif-containing protein 2	-1.6702	-3.26534	-2.42175	-0.601781	0.209141	-0.866884	0.0753273	1.07574	-0.930765	-0.310683	-1.89497	1.78115	-1.43614	-0.0340331	0.0474881	4
P13645	Keratin, type I cytoskeletal 10 (Cytokeratin-10) (CK-10) (Keratin-10) (K10)	0.250355	1.10037	-0.674337	-0.439696	0.154194	0.0529723	0.801159	1.22039	-0.388771	0.286171	-0.166486	-0.621244	0.0739768	0.188537	0.768441	6
P02533	Keratin, type I cytoskeletal 14 (Cytokeratin-14) (CK-14) (Keratin-14) (K14)	-0.746858	0.207018	-1.52197	-0.0618121	0.22132	-0.279967	1.50736	0.00028851	-0.573166	-0.292387	1.90989	0.152378	-0.363711	0.450728	0.095983	6
P08779	Keratin, type I cytoskeletal 16 (Cytokeratin-16) (CK-16) (Keratin-16) (K16)	-0.231481	0.881821	-1.69218	-0.23989	0.180912	-0.672497	1.83782	2.06371	-0.466895	-1.15901	0.487589	0.587269	-0.295552	0.558414	0.14207	6
P05783	Keratin, type I cytoskeletal 18 (Cell proliferation-inducing gene 46 protein) (Cytokeratin-18) (CK-18) (Keratin-18) (K18)	0.191563	-1.17547	-2.64846	-2.33883	-0.802135	-0.647874	1.12029	-0.331881	0.242206	-3.15547	1.4828	0.305795	-1.23687	-0.0560445	0.107684	6
P35527	Keratin, type I cytoskeletal 9 (Cytokeratin-9) (CK-9) (Keratin-9) (K9)	-0.341574	0.227125	-1.21488	0.200755	0.222434	-0.807099	0.464459	1.52892	-0.152131	-0.378326	0.266517	-0.236673	-0.285539	0.248794	0.178873	6
P04264	Keratin, type II cytoskeletal 1 (67 kDa cytokeratin) (Cytokeratin-1) (CK-1) (Hair alpha protein) (Keratin-1) (K1) (Type-II keratin Kb1)	0.155361	-0.158864	-0.878958	-0.886513	0.0863762	-0.247834	0.903655	1.42723	-0.338725	-0.590332	-0.242891	-0.398227	-0.321739	0.126785	0.259196	6
P35908	Keratin, type II cytoskeletal 2 epidermal (Cytokeratin-2e) (CK-2e) (Epithelial keratin-2e) (Keratin-2 epidermis) (Keratin-2e) (K2e) (Type-II keratin Kb2)	0.313014	0.0893626	-0.972619	-0.80725	-0.305913	-0.00776815	1.15264	1.0552	-0.940783	0.00705194	-0.267062	-0.632987	-0.281862	0.0623422	0.402495	6
P48668	Keratin, type II cytoskeletal 6C (Cytokeratin-6C) (CK-6C) (Cytokeratin-6E) (CK-6E) (Keratin K6h) (Keratin-6C) (K6C) (Type-II keratin Kb12)	-0.980255	-0.948057	-0.565417	-1.04165	0.46289	-0.351074	1.54745	-0.75755	-1.41951	-0.627761	0.279887	0.664756	-0.570595	-0.0521209	0.279305	6
P08729	Keratin, type II cytoskeletal 7 (Cytokeratin-7) (CK-7) (Keratin-7) (K7) (Sarcolectin) (Type-II keratin Kb7)	-5.33096	-3.6894	-4.71767	0.024887	-2.38217	-2.80168	1.20308	-0.677703	1.25496	-1.58498	0.887135	0.819995	-3.1495	0.317081	0.000447772	6
P05787	Keratin, type II cytoskeletal 8 (Cytokeratin-8) (CK-8) (Keratin-8) (K8) (Type-II keratin Kb8)	0.309991	-0.891161	-2.31229	-1.177	-0.904791	-0.269547	0.886979	-0.815352	-0.0969617	-1.06927	1.42358	0.225152	-0.874134	0.0923542	0.0651907	6
Q14894	Ketimine reductase mu-crystallin (EC 1.5.1.25) (NADP-regulated thyroid-hormone-binding protein)	-2.20038	-2.28434	NA	-2.54397	0.199123	-5.34444	-3.23053	1.25532	NA	0.807355	2.34412	-3.36577	-2.4348	-0.437902	0.116427	6
Q07666	KH domain-containing, RNA-binding, signal transduction-associated protein 1 (GAP-associated tyrosine phosphoprotein p62) (Src-associated in mitosis 68 kDa protein) (Sam68) (p21 Ras GTPase-activating protein-associated p62) (p68)	0.313826	NA	0.644687	-0.466536	-2.31022	0.437228	0.146264	NA	-0.435085	-0.455673	-0.362436	-0.206146	-0.276203	-0.262615	0.97883	4
Q86UP2	Kinectin (CG-1 antigen) (Kinesin receptor)	-1.31728	NA	-0.217323	-0.463509	-1.59658	0.987321	0.44615	NA	-0.405585	-3.00208	-0.471849	-0.420395	-0.521475	-0.770752	0.699946	5
Q9H0B6	Kinesin light chain 2 (KLC 2)	NA	0.618615	0.980245	NA	-1.89695	0.534659	NA	1.08821	-0.0286165	NA	0.473112	0.254473	0.0591416	0.446794	0.532306	4
P33176	Kinesin-1 heavy chain (Conventional kinesin heavy chain) (Ubiquitous kinesin heavy chain) (UKHC)	-1.11447	-0.947	0.538339	-0.176446	-0.769822	0.532267	-0.558814	0.788519	-0.965165	-0.892259	-0.381517	-0.15719	-0.322856	-0.361071	0.923265	6
Q9NQT8	Kinesin-like protein KIF13B (Kinesin-like protein GAKIN)	-2.24025	-0.86641	0.427606	-0.481928	-0.313477	-0.433448	-0.437995	-1.42202	0.532467	-3.01392	0.706199	1.59034	-0.651317	-0.340821	0.646862	6
Q7Z4S6	Kinesin-like protein KIF21A (Kinesin-like protein KIF2) (Renal carcinoma antigen NY-REN-62)	-1.95915	-0.0341751	-0.292935	NA	-0.238102	0.141302	-0.11441	0.498047	0.253384	NA	0.852239	0.880881	-0.476612	0.474028	0.0401847	5
P01042	Kininogen-1 (Alpha-2-thiol proteinase inhibitor) (Fitzgerald factor) (High molecular weight kininogen) (HMWK) (Williams-Fitzgerald-Flaujeac factor) [Cleaved into: Kininogen-1 heavy chain; T-kinin (Ile-Ser-Bradykinin); Bradykinin (Kallidin I); Lysyl-bradykinin (Kallidin II); Kininogen-1 light chain; Low molecular weight growth-promoting factor]	0.721241	2.40365	-0.034707	0.806035	0.528171	-0.525663	1.47373	1.56365	-0.543677	0.574344	-0.682071	-0.919151	0.649788	0.244471	0.466062	6
Q6YP21	Kynurenine--oxoglutarate transaminase 3 (EC 2.6.1.7) (Cysteine-S-conjugate beta-lyase 2) (EC 4.4.1.13) (Kynurenine aminotransferase 3) (Kynurenine aminotransferase III) (KATIII) (Kynurenine--glyoxylate transaminase) (EC 2.6.1.63) (Kynurenine--oxoglutarate transaminase III)	NA	-0.30818	0.445409	NA	-2.37842	1.36177	NA	-0.782844	0.133958	NA	-2.69993	-0.68177	-0.219856	-1.00765	0.343727	4
Q9H9P8	L-2-hydroxyglutarate dehydrogenase, mitochondrial (EC 1.1.99.2) (Duranin)	0.250234	-0.105349	-0.731446	0.00302648	-0.69122	0.740366	-0.121063	-0.296651	-0.592441	-0.197319	-0.48833	0.285106	-0.0890646	-0.235116	0.638392	6
P00338	L-lactate dehydrogenase A chain (LDH-A) (EC 1.1.1.27) (Cell proliferation-inducing gene 19 protein) (LDH muscle subunit) (LDH-M) (Renal carcinoma antigen NY-REN-59)	-1.41085	-0.468092	0.345851	-1.35849	0.451435	-0.2123	-0.503793	0.351063	-0.136252	-1.48673	0.958509	0.689031	-0.442075	-0.0213624	0.369911	6
P07195	L-lactate dehydrogenase B chain (LDH-B) (EC 1.1.1.27) (LDH heart subunit) (LDH-H) (Renal carcinoma antigen NY-REN-46)	-1.29821	0.0234683	0.334797	-0.012228	-0.282614	-0.481324	-0.55669	1.16813	-0.379601	0.146264	0.351854	0.359858	-0.286019	0.181636	0.205114	6
Q7Z4W1	L-xylulose reductase (XR) (EC 1.1.1.10) (Carbonyl reductase II) (Dicarbonyl/L-xylulose reductase) (Kidney dicarbonyl reductase) (kiDCR) (Short chain dehydrogenase/reductase family 20C member 1) (Sperm surface protein P34H)	1.35507	-0.755162	-0.115566	-0.63131	-0.135634	0.121679	0.0360461	-0.888595	-0.814996	-0.0230939	-1.27066	-0.125431	-0.02682	-0.514455	0.216742	6
Q08431	Lactadherin (Breast epithelial antigen BA46) (HMFG) (MFGM) (Milk fat globule-EGF factor 8) (MFG-E8) (SED1) [Cleaved into: Lactadherin short form; Medin]	0.950916	NA	-0.88574	NA	-0.148593	1.71017	-0.263577	NA	1.00684	NA	-1.80869	-0.890787	0.406689	-0.489054	0.21523	4
P02788	Lactotransferrin (Lactoferrin) (EC 3.4.21.-) (Growth-inhibiting protein 12) (Talalactoferrin) [Cleaved into: Lactoferricin-H (Lfcin-H); Kaliocin-1; Lactoferroxin-A; Lactoferroxin-B; Lactoferroxin-C]	NA	-0.577293	-0.594117	NA	1.6164	-0.907576	NA	-0.655853	0.925316	NA	0.6469	0.3667	-0.115645	0.320766	0.472305	3
Q04760	Lactoylglutathione lyase (EC 4.4.1.5) (Aldoketomutase) (Glyoxalase I) (Glx I) (Ketone-aldehyde mutase) (Methylglyoxalase) (S-D-lactoylglutathione methylglyoxal lyase)	-0.30693	0.51924	-1.46857	0.659559	-0.173661	-0.111134	-0.0242818	0.14496	-0.388488	0.56306	0.0633649	0.120086	-0.146916	0.0797837	0.524078	6
Q9Y2S2	Lambda-crystallin homolog (EC 1.1.1.45) (L-gulonate 3-dehydrogenase) (Gul3DH)	0.434562	0.206393	-0.872869	0.368489	0.54962	0.701505	-1.2345	0.026021	-1.36416	-0.00246912	0.0299829	0.0779266	0.231283	-0.4112	0.100677	6
P20700	Lamin-B1	0.0271541	NA	-0.548607	NA	-0.391153	0.603976	-0.590202	NA	0.116232	NA	0.482745	0.488104	-0.0771573	0.12422	0.631505	4
Q03252	Lamin-B2	0.376735	0.832039	-0.281264	-0.207994	-0.22624	0.623118	-0.288065	-1.25236	-0.400892	-0.423739	0.0272956	-0.542984	0.186066	-0.480124	0.0454021	6
P42167	Lamina-associated polypeptide 2, isoforms beta/gamma (Thymopoietin, isoforms beta/gamma) (TP beta/gamma) (Thymopoietin-related peptide isoforms beta/gamma) (TPRP isoforms beta/gamma) [Cleaved into: Thymopoietin (TP) (Splenin); Thymopentin (TP5)]	-0.159138	0.533763	-0.458009	-1.54376	-0.384169	-0.141303	-0.0668202	-0.578973	0.0432045	-1.36394	0.518837	0.123931	-0.35877	-0.220627	0.723008	6
O15230	Laminin subunit alpha-5 (Laminin-10 subunit alpha) (Laminin-11 subunit alpha) (Laminin-15 subunit alpha)	0.433707	0.538935	-0.644104	-0.142401	0.246226	-0.422346	1.47519	-0.101165	-0.808412	-0.40463	0.912267	-0.193552	0.00166944	0.146616	0.718091	6
P07942	Laminin subunit beta-1 (Laminin B1 chain) (Laminin-1 subunit beta) (Laminin-10 subunit beta) (Laminin-12 subunit beta) (Laminin-2 subunit beta) (Laminin-6 subunit beta) (Laminin-8 subunit beta)	0.00504062	1.00339	-1.14624	0.615699	-0.242157	0.0433445	-0.0550816	-0.108923	0.618333	0.0659858	0.0777899	0.333424	0.0465115	0.155255	0.753917	6
P55268	Laminin subunit beta-2 (Laminin B1s chain) (Laminin-11 subunit beta) (Laminin-14 subunit beta) (Laminin-15 subunit beta) (Laminin-3 subunit beta) (Laminin-4 subunit beta) (Laminin-7 subunit beta) (Laminin-9 subunit beta) (S-laminin subunit beta) (S-LAM beta)	0.591871	NA	-0.472729	-0.696587	0.998412	0.103934	1.68697	NA	-0.93305	-0.905467	0.783666	-1.54254	0.10498	-0.182084	0.636351	6
P11047	Laminin subunit gamma-1 (Laminin B2 chain) (Laminin-1 subunit gamma) (Laminin-10 subunit gamma) (Laminin-11 subunit gamma) (Laminin-2 subunit gamma) (Laminin-3 subunit gamma) (Laminin-4 subunit gamma) (Laminin-6 subunit gamma) (Laminin-7 subunit gamma) (Laminin-8 subunit gamma) (Laminin-9 subunit gamma) (S-laminin subunit gamma) (S-LAM gamma)	0.124328	1.6947	-1.1196	0.201759	0.275126	0.291132	1.00137	-0.935283	-0.473811	-0.464664	0.466862	-0.140587	0.244574	-0.0910187	0.453761	6
O43813	LanC-like protein 1 (40 kDa erythrocyte membrane protein) (p40)	-0.428197	-0.387298	0.595981	-0.312796	0.260267	0.337882	0.373843	-0.291098	-0.634151	-0.192249	0.214747	-0.987989	0.0109731	-0.252816	0.410729	6
Q9NS86	LanC-like protein 2 (Testis-specific adriamycin sensitivity protein)	-0.89325	NA	-0.589572	-0.431618	-1.51626	-0.287149	0.993566	-0.522033	-0.16968	0.00144197	-0.723801	0.335369	-0.74357	-0.0141895	0.0626714	6
P48449	Lanosterol synthase (EC 5.4.99.7) (2,3-epoxysqualene--lanosterol cyclase) (Oxidosqualene--lanosterol cyclase) (OSC) (hOSC)	NA	0.315914	0.249263	-0.479975	NA	0.611078	NA	0.469573	-0.210329	-0.33805	NA	-1.1033	0.17407	-0.295527	0.293519	4
P46379	Large proline-rich protein BAG6 (BAG family molecular chaperone regulator 6) (BCL2-associated athanogene 6) (BAG-6) (HLA-B-associated transcript 3) (Protein G3) (Protein Scythe)	-0.0392066	-0.727451	-0.349603	-0.291839	0.180403	-0.24197	0.261711	-0.434188	-0.0252504	-0.135016	-0.604016	0.429429	-0.244945	-0.0845551	0.565994	6
Q99538	Legumain (EC 3.4.22.34) (Asparaginyl endopeptidase) (Protease, cysteine 1)	1.02687	0.481402	-1.79256	-0.928951	0.267356	-0.888541	1.03865	-1.17583	-0.608408	0.906044	0.984407	0.844707	-0.305737	0.331595	0.243315	6
Q6P1M3	Lethal(2) giant larvae protein homolog 2 (HGL)	-0.720541	0.191436	-1.28181	0.671203	-0.432007	0.343578	1.14919	0.631523	-0.29108	1.35924	0.701505	0.0528332	-0.20469	0.600536	0.0554985	6
Q6P1Q0	LETM1 domain-containing protein 1 (Cervical cancer 1 proto-oncogene protein p40) (Cervical cancer proto-oncogene 2 protein) (HCCR-1) (HCRR-2)	-1.2625	NA	1.01207	-0.167442	NA	0.168642	-1.57433	NA	-1.13125	0.208268	NA	-1.57876	-0.0623089	-1.01902	0.114827	4
Q9UIC8	Leucine carboxyl methyltransferase 1 (EC 2.1.1.233) (Protein-leucine O-methyltransferase) ([Phosphatase 2A protein]-leucine-carboxy methyltransferase 1)	-2.283	NA	-0.344117	-0.719234	-0.578564	-0.238306	-0.58554	NA	0.312433	-0.510683	-0.213019	0.401849	-0.832644	-0.118992	0.112042	3
Q9P2J5	Leucine--tRNA ligase, cytoplasmic (EC 6.1.1.4) (Leucyl-tRNA synthetase) (LeuRS)	0.840926	-1.10237	0.553164	0.162983	0.0416635	0.572405	1.7363	-0.767388	-0.539855	-0.336154	-0.681492	0.365245	0.178128	-0.037224	0.638325	6
P42704	Leucine-rich PPR motif-containing protein, mitochondrial (130 kDa leucine-rich protein) (LRP 130) (GP130)	-1.3639	-0.525102	0.57056	0.0540844	-1.53391	1.56086	-1.64575	-1.45356	-2.2256	-0.793757	-1.19307	-1.56222	-0.206235	-1.47899	0.0173621	6
Q32MZ4	Leucine-rich repeat flightless-interacting protein 1 (LRR FLII-interacting protein 1) (GC-binding factor 2) (TAR RNA-interacting protein)	-0.2123	0.883308	0.528971	0.301705	-0.562154	0.082975	-1.13429	0.154065	-0.462535	-0.224553	-0.242396	-0.114801	0.170417	-0.337418	0.125563	6
Q8N1G4	Leucine-rich repeat-containing protein 47	0.0106366	-0.963588	-0.46901	-0.301479	-0.418504	0.365916	-0.52224	-0.604323	-0.197501	-0.14143	-0.00518859	0.222063	-0.296005	-0.208103	0.760794	6
Q8N9N7	Leucine-rich repeat-containing protein 57	-0.454763	NA	-0.267253	NA	0.389016	-0.109546	0.721679	NA	-0.658492	NA	1.28528	-1.19199	-0.110636	0.0391212	0.787876	3
Q96AG4	Leucine-rich repeat-containing protein 59 (Ribosome-binding protein p34) (p34) [Cleaved into: Leucine-rich repeat-containing protein 59, N-terminally processed]	-0.181984	-0.36965	0.997112	-0.109374	-1.47802	0.173383	-0.997348	-1.11629	0.533165	0.533862	0.0380147	-0.0625351	-0.161423	-0.178521	0.968071	6
Q9UIQ6	Leucyl-cystinyl aminopeptidase (Cystinyl aminopeptidase) (EC 3.4.11.3) (Insulin-regulated membrane aminopeptidase) (Insulin-responsive aminopeptidase) (IRAP) (Oxytocinase) (OTase) (Placental leucine aminopeptidase) (P-LAP) [Cleaved into: Leucyl-cystinyl aminopeptidase, pregnancy serum form]	0.0124972	NA	0.781737	NA	0.443288	0.500496	0.207268	NA	0.133564	NA	-0.0851906	-0.858358	0.434505	-0.150679	0.1484	4
P30740	Leukocyte elastase inhibitor (LEI) (Monocyte/neutrophil elastase inhibitor) (EI) (M/NEI) (Peptidase inhibitor 2) (PI-2) (Serpin B1)	-0.390529	-0.928512	-0.784955	-1.23888	0.243547	-0.825747	0.362442	0.277747	-0.0464889	-0.811017	-0.279494	0.674822	-0.65418	0.0296685	0.0543971	6
Q08722	Leukocyte surface antigen CD47 (Antigenic surface determinant protein OA3) (Integrin-associated protein) (IAP) (Protein MER6) (CD antigen CD47)	-2.06673	1.19623	-0.28372	NA	0.20063	-0.827641	0.490775	1.41284	0.273934	NA	0.23842	0.29007	-0.356246	0.541207	0.110515	5
P09960	Leukotriene A-4 hydrolase (LTA-4 hydrolase) (EC 3.3.2.6) (Leukotriene A(4) hydrolase)	0.166587	-0.576088	0.122606	0.19131	0.383165	0.138945	0.403268	0.984407	-0.153543	0.240253	-0.145749	0.132643	0.0710876	0.243546	0.548464	6
P48059	LIM and senescent cell antigen-like-containing domain protein 1 (Particularly interesting new Cys-His protein 1) (PINCH-1) (Renal carcinoma antigen NY-REN-48)	-0.106374	NA	-0.273029	-0.519507	NA	0.278223	0.145221	NA	-1.15775	-0.108363	NA	-0.167086	-0.155172	-0.321995	0.680565	4
Q14847	LIM and SH3 domain protein 1 (LASP-1) (Metastatic lymph node gene 50 protein) (MLN 50)	-0.691127	2.0554	0.632175	NA	-1.14312	-0.0362004	-0.289404	0.139339	-0.13603	NA	-0.471069	-0.35679	0.163427	-0.222791	0.46536	6
Q9UHB6	LIM domain and actin-binding protein 1 (Epithelial protein lost in neoplasm)	0.516721	-1.77532	0.501414	-1.74318	-1.00153	0.670206	1.42605	-0.219253	0.0911243	-2.26292	-0.3102	0.595408	-0.471948	-0.113298	0.561791	6
Q8WWI1	LIM domain only protein 7 (LMO-7) (F-box only protein 20) (LOMP)	-0.565652	NA	0.473839	-0.576949	-0.873212	-0.722134	1.01107	NA	1.93814	-1.01561	-0.450321	0.53057	-0.452822	0.402769	0.121814	5
P11182	Lipoamide acyltransferase component of branched-chain alpha-keto acid dehydrogenase complex, mitochondrial (EC 2.3.1.168) (52 kDa mitochondrial autoantigen of primary biliary cirrhosis) (Branched chain 2-oxo-acid dehydrogenase complex component E2) (BCOADC-E2) (Branched-chain alpha-keto acid dehydrogenase complex component E2) (BCKAD-E2) (BCKADE2) (Dihydrolipoamide acetyltransferase component of …	0.00977712	NA	0.0494914	0.331361	-0.614138	1.71734	-1.42384	NA	-1.51796	-0.00943717	-0.673716	-0.743956	0.298767	-0.87378	0.0218314	5
Q93052	Lipoma-preferred partner (LIM domain-containing preferred translocation partner in lipoma)	0.00575927	NA	0.16877	0.489029	NA	0.400538	0.517225	NA	-0.290815	-0.123748	NA	-0.677103	0.266024	-0.14361	0.29036	5
P50851	Lipopolysaccharide-responsive and beige-like anchor protein (Beige-like protein) (CDC4-like protein)	-0.26479	-0.73622	0.165687	0.315798	-1.0588	0.212507	-1.10123	-0.352547	-0.724373	0.278936	0.141564	0.656268	-0.227637	-0.183563	0.904555	6
P36776	Lon protease homolog, mitochondrial (EC 3.4.21.53) (LONHs) (Lon protease-like protein) (LONP) (Mitochondrial ATP-dependent protease Lon) (Serine protease 15)	-1.8831	-0.344465	0.866948	-0.0204136	-1.24664	0.984917	-1.9105	-1.33257	-2.16786	-0.301355	-0.800928	-0.337977	-0.273792	-1.14187	0.109227	6
Q6P1M0	Long-chain fatty acid transport protein 4 (FATP-4) (Fatty acid transport protein 4) (EC 6.2.1.-) (Solute carrier family 27 member 4)	0.0578315	NA	-0.149761	NA	-0.297413	-0.638119	-0.236486	NA	-0.336282	NA	-1.19727	1.32757	-0.256865	-0.110616	0.778392	6
P28330	Long-chain specific acyl-CoA dehydrogenase, mitochondrial (LCAD) (EC 1.3.8.8)	-0.744656	0.820649	-0.406025	-0.117412	0.510658	0.923796	-2.28448	-2.21344	-2.1676	-0.223256	1.68077	-2.98006	0.164502	-1.36468	0.035662	6
P33121	Long-chain-fatty-acid--CoA ligase 1 (EC 6.2.1.3) (Acyl-CoA synthetase 1) (ACS1) (Long-chain acyl-CoA synthetase 1) (LACS 1) (Long-chain acyl-CoA synthetase 2) (LACS 2) (Long-chain fatty acid-CoA ligase 2) (Palmitoyl-CoA ligase 1) (Palmitoyl-CoA ligase 2)	-0.0185419	-0.897947	0.725959	-1.09283	-0.0423379	0.397365	-1.26857	-1.05155	-0.280072	-0.693761	-0.34225	0.407081	-0.154722	-0.538187	0.327327	6
P24666	Low molecular weight phosphotyrosine protein phosphatase (LMW-PTP) (LMW-PTPase) (EC 3.1.3.48) (Adipocyte acid phosphatase) (Low molecular weight cytosolic acid phosphatase) (EC 3.1.3.2) (Red cell acid phosphatase 1)	0.579856	0.328492	0.103263	NA	0.40414	-0.496631	-0.197881	0.0492125	0.148348	NA	0.105276	-0.248245	0.183824	-0.0286579	0.492136	6
O95232	Luc7-like protein 3 (Cisplatin resistance-associated-overexpressed protein) (Luc7A) (Okadaic acid-inducible phosphoprotein OA48-18) (cAMP regulatory element-associated protein 1) (CRE-associated protein 1) (CREAP-1)	1.02567	NA	0.82326	-0.0437351	-0.0383322	0.533763	-0.286463	NA	-0.130918	-0.0267928	0.648189	-0.121973	0.460124	0.0164085	0.205134	4
P51884	Lumican (Keratan sulfate proteoglycan lumican) (KSPG lumican)	0.770956	1.54147	-0.685501	NA	-0.0624899	1.01842	0.201885	-1.15287	0.882682	NA	-2.24393	-2.14114	0.51657	-0.890676	0.0442374	6
P05455	Lupus La protein (La autoantigen) (La ribonucleoprotein) (Sjoegren syndrome type B antigen) (SS-B)	-1.81644	0.179001	6.03117	-0.237745	0.681404	0.499272	-0.920489	0.302056	-0.818096	-0.00959692	0.198368	-0.682048	0.889444	-0.321634	0.213538	6
Q9HD34	LYR motif-containing protein 4	0.871449	0.130008	0.95114	NA	0.172999	-0.569479	-0.43819	1.72792	-1.54195	NA	-1.00457	-1.33268	0.311224	-0.517894	0.170308	5
Q15046	Lysine--tRNA ligase (EC 2.7.7.-) (EC 6.1.1.6) (Lysyl-tRNA synthetase) (LysRS)	-1.02403	-0.185195	-0.0962213	-0.236045	-0.85371	0.504671	-0.671072	-1.24742	-0.069785	-0.299791	-0.277569	0.331017	-0.315089	-0.372437	0.866889	6
Q7L5N7	Lysophosphatidylcholine acyltransferase 2 (LPC acyltransferase 2) (LPCAT-2) (LysoPC acyltransferase 2) (EC 2.3.1.23) (1-acylglycerol-3-phosphate O-acyltransferase 11) (1-AGP acyltransferase 11) (1-AGPAT 11) (EC 2.3.1.51) (1-acylglycerophosphocholine O-acyltransferase) (1-alkylglycerophosphocholine O-acetyltransferase) (EC 2.3.1.67) (Acetyl-CoA:lyso-platelet-activating factor acetyltransferase) (A…	-0.440283	NA	-0.0677271	0.522658	NA	1.99164	0.355918	NA	2.11969	0.56774	NA	0.853836	0.501573	0.974296	0.431535	5
Q5VWZ2	Lysophospholipase-like protein 1 (EC 3.1.2.-)	0.775346	-0.317894	-0.431248	0.30906	-1.20354	0.561888	-0.405432	-0.794958	-0.862838	-0.0461909	0.295723	-1.19965	-0.051064	-0.502225	0.249382	6
Q6P1A2	Lysophospholipid acyltransferase 5 (LPLAT 5) (EC 2.3.1.-) (1-acylglycerophosphocholine O-acyltransferase) (EC 2.3.1.23) (1-acylglycerophosphoserine O-acyltransferase) (EC 2.3.1.n6) (Lysophosphatidylcholine acyltransferase) (LPCAT) (Lyso-PC acyltransferase) (Lysophosphatidylcholine acyltransferase 3) (Lyso-PC acyltransferase 3) (Lysophosphatidylserine acyltransferase) (LPSAT) (Lyso-PS acyltransfer…	-2.29343	NA	-0.342616	-1.21588	-0.178127	0.789938	-0.69949	NA	0.431356	-1.34395	1.15419	1.29965	-0.648023	0.168353	0.216065	5
Q96N66	Lysophospholipid acyltransferase 7 (LPLAT 7) (EC 2.3.1.-) (1-acylglycerophosphatidylinositol O-acyltransferase) (EC 2.3.1.n4) (Bladder and breast carcinoma-overexpressed gene 1 protein) (Leukocyte receptor cluster member 4) (Lysophosphatidylinositol acyltransferase) (LPIAT) (Lyso-PI acyltransferase) (Membrane-bound O-acyltransferase domain-containing protein 7) (O-acyltransferase domain-containin…	-0.162751	-1.53032	-0.0225369	NA	-0.423623	0.450169	-0.99899	-1.1859	0.0451634	NA	0.251446	0.0835197	-0.337813	-0.360952	0.958194	6
P11117	Lysosomal acid phosphatase (LAP) (EC 3.1.3.2)	0.176067	NA	-1.14235	NA	-1.07224	-1.28898	1.37395	NA	0.163112	NA	0.371838	0.443394	-0.831877	0.588075	0.0084265	4
P10253	Lysosomal alpha-glucosidase (EC 3.2.1.20) (Acid maltase) (Aglucosidase alfa) [Cleaved into: 76 kDa lysosomal alpha-glucosidase; 70 kDa lysosomal alpha-glucosidase]	0.548733	1.86841	-0.118147	-0.238902	0.428035	-0.732284	1.16588	-0.593833	0.102188	-0.191343	0.123666	-1.54359	0.292641	-0.156173	0.359569	6
O00754	Lysosomal alpha-mannosidase (Laman) (EC 3.2.1.24) (Lysosomal acid alpha-mannosidase) (Mannosidase alpha class 2B member 1) (Mannosidase alpha-B) [Cleaved into: Lysosomal alpha-mannosidase A peptide; Lysosomal alpha-mannosidase B peptide; Lysosomal alpha-mannosidase C peptide; Lysosomal alpha-mannosidase D peptide; Lysosomal alpha-mannosidase E peptide]	0.52316	0.466862	-1.51783	NA	-0.301942	-1.66209	-0.516677	0.045443	1.71039	NA	1.26921	-1.1977	-0.498369	0.262135	0.239059	5
P42785	Lysosomal Pro-X carboxypeptidase (EC 3.4.16.2) (Angiotensinase C) (Lysosomal carboxypeptidase C) (Proline carboxypeptidase) (Prolylcarboxypeptidase) (PRCP)	-1.81477	-0.403427	-1.9912	0.514703	-1.46427	-2.02163	0.177471	0.634222	0.959696	-0.100329	2.06454	0.0166389	-1.19676	0.625373	0.00194802	6
P10619	Lysosomal protective protein (EC 3.4.16.5) (Carboxypeptidase C) (Carboxypeptidase L) (Cathepsin A) (Protective protein cathepsin A) (PPCA) (Protective protein for beta-galactosidase) [Cleaved into: Lysosomal protective protein 32 kDa chain; Lysosomal protective protein 20 kDa chain]	1.47503	1.1103	-1.13911	-0.268817	-0.134002	-0.5973	0.126973	0.616264	1.2181	-0.0917097	0.5655	-0.863651	0.0743504	0.261912	0.692434	6
Q14108	Lysosome membrane protein 2 (85 kDa lysosomal membrane sialoglycoprotein) (LGP85) (CD36 antigen-like 2) (Lysosome membrane protein II) (LIMP II) (Scavenger receptor class B member 2) (CD antigen CD36)	-0.474132	0.429214	-1.6505	-1.01686	0.159887	-1.59431	0.884871	1.02552	0.323197	-0.354188	1.51602	0.271067	-0.691117	0.611081	0.00789302	6
P11279	Lysosome-associated membrane glycoprotein 1 (LAMP-1) (Lysosome-associated membrane protein 1) (CD107 antigen-like family member A) (CD antigen CD107a)	-1.94708	-0.549578	-2.22519	-2.13125	-0.190404	-2.82623	1.75416	0.645978	-0.0244138	-1.50504	0.903887	0.69439	-1.64496	0.411493	0.00188115	6
P13473	Lysosome-associated membrane glycoprotein 2 (LAMP-2) (Lysosome-associated membrane protein 2) (CD107 antigen-like family member B) (LGP-96) (CD antigen CD107b)	-0.8867	-0.0721035	-2.51771	-2.13892	-1.06483	-2.70144	2.3662	1.15976	1.08093	-2.14829	1.23051	-0.0369254	-1.56362	0.608697	0.0048337	6
P61626	Lysozyme C (EC 3.2.1.17) (1,4-beta-N-acetylmuramidase C)	0.422556	0.10286	-1.3668	NA	0.647637	-0.860609	0.569977	-0.3574	0.858697	NA	-0.0211893	-1.55321	-0.210872	-0.100626	0.833797	6
Q96C86	m7GpppX diphosphatase (EC 3.6.1.59) (DCS-1) (Decapping scavenger enzyme) (Hint-related 7meGMP-directed hydrolase) (Histidine triad nucleotide-binding protein 5) (Histidine triad protein member 5) (HINT-5) (Scavenger mRNA-decapping enzyme DcpS)	0.732573	-0.636593	-0.186574	-0.81835	0.609944	0.284633	-0.284546	-0.366281	-0.291133	-0.650907	0.877666	-1.66333	-0.00239464	-0.396421	0.3498	6
P14174	Macrophage migration inhibitory factor (MIF) (EC 5.3.2.1) (Glycosylation-inhibiting factor) (GIF) (L-dopachrome isomerase) (L-dopachrome tautomerase) (EC 5.3.3.12) (Phenylpyruvate tautomerase)	0.487178	-0.703384	-0.981053	-0.198924	-0.505165	-0.799345	0.302992	-1.10693	0.936666	0.0663992	0.283211	0.225152	-0.450115	0.117914	0.132953	6
P40121	Macrophage-capping protein (Actin regulatory protein CAP-G)	0.321235	0.104873	-1.18906	0.195852	0.407842	0.111432	-0.717928	0.406646	0.329755	-0.125038	-0.347656	0.395611	-0.00797011	-0.00976829	0.995736	6
Q14764	Major vault protein (MVP) (Lung resistance-related protein)	-1.51532	-0.843293	0.449746	-1.01418	-1.50557	-0.495186	0.215616	0.906352	0.246712	-0.945027	0.612588	0.743472	-0.820634	0.296619	0.0126522	6
P40925	Malate dehydrogenase, cytoplasmic (EC 1.1.1.37) (Cytosolic malate dehydrogenase) (Diiodophenylpyruvate reductase) (EC 1.1.1.96)	-0.762681	-0.640794	0.177471	-0.178127	0.706729	-0.212551	-0.853866	-0.252965	-0.65179	0.555816	-0.153302	-0.386525	-0.151659	-0.290439	0.675555	6
P40926	Malate dehydrogenase, mitochondrial (EC 1.1.1.37)	-0.680428	0.705491	0.364684	0.182819	-0.305824	0.424707	-1.01042	-0.286322	-1.02944	0.17479	-0.639894	0.319734	0.115242	-0.411926	0.138401	6
Q14165	Malectin	-0.171693	-1.13483	-0.172311	-1.05334	-0.169404	-0.0556663	0.03492	-0.0562662	-0.066231	-1.20493	0.530171	0.562377	-0.459541	-0.0333268	0.236208	5
O43708	Maleylacetoacetate isomerase (MAAI) (EC 5.2.1.2) (GSTZ1-1) (Glutathione S-transferase zeta 1) (EC 2.5.1.18)	-0.458584	0.0935602	-0.540359	-0.269095	1.53212	0.0958569	0.546166	0.238787	-0.346188	-1.99666	-0.614138	-0.120639	0.0755828	-0.382112	0.321238	6
O95822	Malonyl-CoA decarboxylase, mitochondrial (MCD) (EC 4.1.1.9)	-0.304558	-0.708585	0.589092	-0.228503	-0.350982	0.185613	-0.947028	-0.408301	-1.13334	-0.448843	-0.42167	-0.0786246	-0.136321	-0.572967	0.159153	6
Q9UM22	Mammalian ependymin-related protein 1 (MERP-1) (Upregulated in colorectal cancer gene 1 protein)	-1.57596	-0.505369	-1.07756	-3.57393	0.0152121	NA	-3.96412	0.593115	2.55161	-2.78707	1.48207	NA	-1.34352	-0.424877	0.428874	5
Q9HD20	Manganese-transporting ATPase 13A1 (EC 3.6.3.-)	0.0610158	-2.04662	0.0706641	NA	1.09788	0.247928	0.422664	-1.18797	-1.06229	NA	0.230326	0.262914	-0.113827	-0.266872	0.786391	4
Q96IJ6	Mannose-1-phosphate guanyltransferase alpha (GDP-mannose pyrophosphorylase A) (GMPP-alpha) (GTP-mannose-1-phosphate guanylyltransferase alpha)	0.00028851	NA	0.10286	-1.04543	0.521352	-0.804476	0.57628	NA	0.678613	-0.414095	0.49211	0.187768	-0.245081	0.304135	0.167935	5
Q9Y5P6	Mannose-1-phosphate guanyltransferase beta (EC 2.7.7.13) (GDP-mannose pyrophosphorylase B) (GTP-mannose-1-phosphate guanylyltransferase beta)	-1.35594	-0.292422	0.00302648	-0.57525	-0.514099	0.351402	0.304394	0.560324	0.942984	-0.251728	0.0657102	1.50259	-0.397214	0.520712	0.021704	6
P34949	Mannose-6-phosphate isomerase (EC 5.3.1.8) (Phosphohexomutase) (Phosphomannose isomerase) (PMI)	NA	-0.131835	-0.144218	1.7027	-0.119918	-0.0157679	NA	1.30737	-0.0625953	1.91495	0.902498	0.204141	0.258193	0.853272	0.231102	5
Q13724	Mannosyl-oligosaccharide glucosidase (EC 3.2.1.106) (Processing A-glucosidase I)	0.176706	-2.0367	-0.00718807	-1.4812	-0.363976	0.897628	0.571434	-1.85038	-0.74089	-1.47121	-0.741855	-0.182033	-0.469123	-0.735822	0.610833	6
C9JLW8	Mapk-regulated corepressor-interacting protein 1 (Granulin-2) (Protein FAM195B)	1.24562	NA	0.615228	0.0581086	0.725959	-0.563177	0.141564	NA	0.245496	0.0574156	1.1139	-0.446934	0.416347	0.222288	0.638226	5
P49006	MARCKS-related protein (MARCKS-like protein 1) (Macrophage myristoylated alanine-rich C kinase substrate) (Mac-MARCKS) (MacMARCKS)	NA	-0.675328	-0.299365	-1.7597	-0.38677	1.4444	NA	-0.150145	0.0233263	-1.88961	-0.159686	-0.300893	-0.335352	-0.495401	0.775968	6
P15088	Mast cell carboxypeptidase A (MC-CPA) (EC 3.4.17.1) (Carboxypeptidase A3)	-1.49086	-0.226324	-0.702632	1.49221	1.82839	-3.97096	2.26048	-0.824086	-0.323408	0.170566	-1.73207	-2.28426	-0.511696	-0.455464	0.951594	6
P43243	Matrin-3	-0.747366	-0.701154	0.966947	-0.293005	-1.29672	0.783415	-0.0932633	-1.19093	-0.656785	-0.849414	-0.321982	-0.0781829	-0.214648	-0.53176	0.439307	6
P11310	Medium-chain specific acyl-CoA dehydrogenase, mitochondrial (MCAD) (EC 1.3.8.7)	0.459222	0.925848	0.10286	0.553066	-2.55334	1.13304	-3.33504	-1.0088	-2.70275	0.674732	-3.83471	-2.07036	0.103448	-2.04616	0.0111527	6
Q9UNF1	Melanoma-associated antigen D2 (11B6) (Breast cancer-associated gene 1 protein) (BCG-1) (Hepatocellular carcinoma-associated protein JCL-1) (MAGE-D2 antigen)	-2.09493	NA	0.741402	-1.09761	-0.443007	0.0601858	-1.71876	0.413702	0.768248	-1.102	1.2364	0.345283	-0.566791	-0.00952093	0.362069	5
O00264	Membrane-associated progesterone receptor component 1 (mPR) (Dap1) (IZA)	-0.245078	0.015783	-0.528074	-0.322217	-0.111695	-0.298832	-0.674545	0.645241	0.620117	-0.629456	0.866868	0.508834	-0.248352	0.222843	0.162894	6
O15173	Membrane-associated progesterone receptor component 2 (Progesterone membrane-binding protein) (Steroid receptor protein DG6)	0.0568609	-0.627382	-0.777344	-0.034116	0.240375	-1.00903	0.579373	0.664847	0.567643	0.0149265	1.08161	0.235237	-0.358439	0.52394	0.0103747	6
P55145	Mesencephalic astrocyte-derived neurotrophic factor (Arginine-rich protein) (Protein ARMET)	-0.0396959	NA	0.680864	NA	-0.264183	-0.342049	0.259785	NA	0.295958	NA	0.196985	0.0850167	0.00873405	0.209436	0.583916	5
Q13505	Metaxin-1 (Mitochondrial outer membrane import complex protein 1)	0.722728	0.846794	0.0594937	0.188907	-0.569972	-0.116661	-0.0158263	-0.577961	-0.790909	0.513289	-0.110386	-0.269373	0.188549	-0.208528	0.230998	6
O75431	Metaxin-2 (Mitochondrial outer membrane import complex protein 2)	-0.0352391	0.109829	-0.0607283	0.249506	-0.0722552	-0.222498	-0.539792	0.743644	-0.82212	0.793771	-0.148081	-0.30986	-0.00523104	-0.0470731	0.896397	6
Q5HYI7	Metaxin-3	-0.447328	-0.619736	0.587653	0.0747794	0.351967	-0.735668	-0.400511	0.233765	0.0847446	0.378179	-0.163817	-0.678857	-0.131389	-0.0910827	0.899186	6
P56192	Methionine--tRNA ligase, cytoplasmic (EC 6.1.1.10) (Methionyl-tRNA synthetase) (MetRS)	-0.532178	-0.813931	0.0100637	0.145221	-0.177213	0.351063	-0.596405	-1.47847	0.307079	0.169155	-0.162929	0.289952	-0.169496	-0.245269	0.830731	6
Q96GW9	Methionine--tRNA ligase, mitochondrial (EC 6.1.1.10) (Methionyl-tRNA synthetase 2) (Mitochondrial methionyl-tRNA synthetase) (MtMetRS)	-0.424959	-0.922019	0.808673	0.527571	-1.60599	0.0993625	-1.03071	-0.402855	-1.41758	0.501617	-1.91028	-1.06848	-0.252894	-0.888049	0.193209	6
P51608	Methyl-CpG-binding protein 2 (MeCp-2 protein) (MeCp2)	-0.565823	-0.608364	-0.174328	-2.11967	-0.00865322	0.703189	0.466236	0.586885	-0.216786	-1.22004	0.792689	-0.0796152	-0.462274	0.0548941	0.270964	6
P16455	Methylated-DNA--protein-cysteine methyltransferase (EC 2.1.1.63) (6-O-methylguanine-DNA methyltransferase) (MGMT) (O-6-methylguanine-DNA-alkyltransferase)	0.414244	-0.188315	-0.153366	NA	NA	-0.351516	-0.354427	-0.291698	0.000144262	NA	NA	-2.12469	-0.0697385	-0.692668	0.227469	4
Q9HCC0	Methylcrotonoyl-CoA carboxylase beta chain, mitochondrial (MCCase subunit beta) (EC 6.4.1.4) (3-methylcrotonyl-CoA carboxylase 2) (3-methylcrotonyl-CoA carboxylase non-biotin-containing subunit) (3-methylcrotonyl-CoA:carbon dioxide ligase subunit beta)	-0.0362004	0.179893	0.466549	0.418352	-1.02224	0.657366	-1.16783	-0.400282	-1.61869	0.44615	-1.20773	0.0353424	0.110619	-0.652174	0.0751987	6
Q96RQ3	Methylcrotonoyl-CoA carboxylase subunit alpha, mitochondrial (MCCase subunit alpha) (EC 6.4.1.4) (3-methylcrotonyl-CoA carboxylase 1) (3-methylcrotonyl-CoA carboxylase biotin-containing subunit) (3-methylcrotonyl-CoA:carbon dioxide ligase subunit alpha)	-0.408665	-0.0858488	0.461005	0.188021	-2.63594	1.05422	-1.17795	-1.25312	-1.96691	-0.16267	-3.24962	-0.301639	-0.237868	-1.35198	0.0873819	6
Q13825	Methylglutaconyl-CoA hydratase, mitochondrial (EC 4.2.1.18) (AU-specific RNA-binding enoyl-CoA hydratase) (AU-binding protein/enoyl-CoA hydratase) (Itaconyl-CoA hydratase) (EC 4.2.1.56)	0.00302648	0.250962	-0.00559406	-0.12551	-0.374917	0.393965	-0.569543	0.176578	-0.724898	-0.156	-0.547341	0.123136	0.0236555	-0.283011	0.269592	6
Q02252	Methylmalonate-semialdehyde dehydrogenase [acylating], mitochondrial (MMSDH) (Malonate-semialdehyde dehydrogenase [acylating]) (EC 1.2.1.18) (EC 1.2.1.27) (Aldehyde dehydrogenase family 6 member A1)	-0.413961	-0.104558	-1.58385	0.23585	-0.956599	0.92486	-1.44977	-0.752388	-0.988132	-0.305218	-2.51268	1.28659	-0.316377	-0.786933	0.411358	6
Q8IVH4	Methylmalonic aciduria type A protein, mitochondrial (EC 3.6.-.-)	-0.0472937	9.53838	0.305212	NA	-1.2817	0.472904	-1.01794	2.20273	-1.24807	NA	-1.29708	-0.697617	1.7975	-0.411596	0.200134	4
Q96PE7	Methylmalonyl-CoA epimerase, mitochondrial (EC 5.1.99.1) (DL-methylmalonyl-CoA racemase)	-0.0232844	1.46336	0.188528	0.537644	-0.021863	0.66257	-1.76386	-0.922429	-1.69273	0.090176	-2.15804	0.0807941	0.467826	-1.06102	0.0029802	6
P22033	Methylmalonyl-CoA mutase, mitochondrial (MCM) (EC 5.4.99.2) (Methylmalonyl-CoA isomerase)	-0.52558	0.798756	0.450802	-0.0685136	-0.550613	1.21126	-0.991341	-1.39032	-2.249	0.281669	-2.13245	-0.770461	0.219352	-1.20865	0.00625753	6
Q9BQA1	Methylosome protein 50 (MEP-50) (Androgen receptor cofactor p44) (WD repeat-containing protein 77) (p44/Mep50)	-0.177392	0.350384	-0.336555	NA	0.659559	0.32239	-0.270104	0.519139	0.153546	NA	-0.191113	-0.13741	0.163677	0.0148119	0.643075	4
Q96GX9	Methylthioribulose-1-phosphate dehydratase (MTRu-1-P dehydratase) (EC 4.2.1.109) (APAF1-interacting protein) (hAPIP)	-0.219959	0.15069	0.167743	NA	0.329066	-0.0446277	0.540325	-0.110495	-0.541114	NA	0.938248	0.779134	0.0765825	0.321219	0.489839	6
Q9H8H3	Methyltransferase-like protein 7A (EC 2.1.1.-) (Protein AAM-B)	-1.3216	-1.15476	-1.20936	-0.874931	-0.278951	-1.10955	0.947105	0.00690837	-0.211699	0.0873271	1.07375	1.2526	-0.991526	0.525998	0.000321536	6
Q5TGZ0	MICOS complex subunit MIC10 (Mitochondrial inner membrane organizing system protein 1)	1.66993	-1.14675	0.292546	-1.03062	-1.04546	-0.171628	0.207268	-0.567447	-0.11313	-0.315163	-2.26833	-0.221304	-0.238664	-0.546351	0.559702	6
Q9NX63	MICOS complex subunit MIC19 (Coiled-coil-helix-coiled-coil-helix domain-containing protein 3)	0.562377	-0.31633	0.405883	0.0263043	-0.84112	0.247563	-0.327095	-1.27129	-0.922702	0.328607	-0.764616	0.307545	0.0141128	-0.441591	0.217356	6
Q9BRQ6	MICOS complex subunit MIC25 (Coiled-coil-helix cristae morphology protein 1) (Coiled-coil-helix-coiled-coil-helix domain-containing protein 6)	0.322851	-0.494089	0.318693	-0.0800269	-0.412942	0.286999	-0.630796	-0.628073	-1.05134	-0.00539131	0.0978804	-0.450282	-0.00975244	-0.444667	0.152071	6
Q9BUR5	MICOS complex subunit MIC26 (Apolipoprotein O) (MICOS complex subunit MIC23) (Protein FAM121B)	0.159758	-0.364422	0.324119	-0.696564	-0.860871	-0.017198	-0.136696	-0.735884	-0.52745	0.369048	-1.01118	0.00317044	-0.24253	-0.339832	0.763651	6
Q6UXV4	MICOS complex subunit MIC27 (Apolipoprotein O-like) (Protein FAM121A)	0.11929	-0.554718	-0.303703	0.147697	NA	0.51541	-0.281632	-0.738818	-0.786472	0.504875	NA	0.282499	-0.015205	-0.20391	0.607261	5
Q16891	MICOS complex subunit MIC60 (Cell proliferation-inducing gene 4/52 protein) (Mitochondrial inner membrane protein) (Mitofilin) (p87/89)	-2.12111	-0.50582	0.517427	0.42417	-1.45811	0.893285	-2.20703	-1.53537	-2.20118	-0.261327	-1.77438	0.44159	-0.375026	-1.25628	0.151878	6
P10620	Microsomal glutathione S-transferase 1 (Microsomal GST-1) (EC 2.5.1.18) (Microsomal GST-I)	-1.00092	NA	0.859015	1.39215	-1.89245	-2.52367	-1.87303	NA	-1.69278	2.16376	-1.20134	-1.85215	-0.633174	-0.891108	0.775663	5
Q99735	Microsomal glutathione S-transferase 2 (Microsomal GST-2) (EC 2.5.1.18) (Microsomal GST-II)	0.157949	NA	-1.10967	NA	0.333882	-0.0973784	0.845671	NA	0.749491	NA	0.13829	0.0955869	-0.178804	0.45726	0.154809	5
O14880	Microsomal glutathione S-transferase 3 (Microsomal GST-3) (EC 2.5.1.18) (Microsomal GST-III)	0.052555	-1.46041	0.241352	-0.614227	-0.322848	0.118227	-0.556096	-0.234669	-0.241987	-0.518577	-0.0199747	0.510253	-0.330892	-0.176842	0.64724	6
Q9UPN3	Microtubule-actin cross-linking factor 1, isoforms 1/2/3/5 (620 kDa actin-binding protein) (ABP620) (Actin cross-linking family protein 7) (Macrophin-1) (Trabeculin-alpha)	NA	NA	-0.295695	-0.00990194	-1.37565	1.39512	NA	NA	-0.314607	0.0655723	0.632361	-0.197567	-0.0715313	0.0464399	0.832356	5
P46821	Microtubule-associated protein 1B (MAP-1B) [Cleaved into: MAP1B heavy chain; MAP1 light chain LC1]	0.189919	0.244035	1.62232	NA	0.0691522	0.653977	-0.116207	1.79369	-0.286779	NA	0.0583858	-0.131408	0.555881	0.263536	0.53039	5
Q66K74	Microtubule-associated protein 1S (MAP-1S) (BPY2-interacting protein 1) (Microtubule-associated protein 8) (Variable charge Y chromosome 2-interacting protein 1) (VCY2-interacting protein 1) (VCY2IP-1) [Cleaved into: MAP1S heavy chain; MAP1S light chain]	0.404249	-0.181411	0.315682	0.00273852	-0.178567	-0.0555613	-0.110371	-0.251041	0.400647	0.27453	-0.0740006	-0.220379	0.0511883	0.00323106	0.849935	5
P27816	Microtubule-associated protein 4 (MAP-4)	-0.178192	0.388796	0.689389	0.47228	-0.86373	0.44668	-1.24045	-0.973101	-0.197699	0.193456	-1.60428	-1.27334	0.159204	-0.849236	0.0158435	6
Q15691	Microtubule-associated protein RP/EB family member 1 (APC-binding protein EB1) (End-binding protein 1) (EB1)	-0.469809	0.32435	0.00302648	NA	-0.703384	-0.569929	0.300299	-1.02912	0.358171	NA	0.654985	-0.242465	-0.283149	0.0083749	0.4526	5
Q9BRT3	Migration and invasion enhancer 1 (HBV X-transactivated gene 4 protein) (HBV XAg-transactivated protein 4) (Protein C35)	1.0597	0.916477	0.0593553	-0.330102	0.765789	-0.849128	-0.288223	0.0897693	0.19232	-0.668249	0.178747	-0.629702	0.270349	-0.187556	0.222668	6
P20774	Mimecan (Osteoglycin) (Osteoinductive factor) (OIF)	1.48187	0.837782	-1.27184	NA	-0.0379175	0.753262	-0.110386	1.08093	0.757109	NA	-3.02656	-2.63998	0.35263	-0.787778	0.181615	5
Q9H5X1	MIP18 family protein FAM96A	0.0447438	0.555718	-0.748166	NA	-0.485257	-0.377501	1.36614	0.614945	0.809085	NA	0.0223323	0.191942	-0.202092	0.600889	0.0452258	4
Q8N4C8	Misshapen-like kinase 1 (EC 2.7.11.1) (GCK family kinase MiNK) (MAPK/ERK kinase kinase kinase 6) (MEK kinase kinase 6) (MEKKK 6) (Misshapen/NIK-related kinase) (Mitogen-activated protein kinase kinase kinase kinase 6)	-0.660452	NA	0.262072	NA	-0.079036	1.28505	-1.64774	NA	-0.750931	NA	-0.98436	-0.125431	0.201908	-0.877115	0.0495798	4
Q02978	Mitochondrial 2-oxoglutarate/malate carrier protein (OGCP) (Solute carrier family 25 member 11)	0.733354	-0.745067	0.42191	-0.970469	0.00920383	0.144046	-0.98736	-0.445834	-0.653355	0.0702519	-0.230211	-0.620468	-0.067837	-0.477829	0.236666	6
Q969Z3	Mitochondrial amidoxime reducing component 2 (mARC2) (EC 1.-.-.-) (Molybdenum cofactor sulfurase C-terminal domain-containing protein 2) (MOSC domain-containing protein 2) (Moco sulfurase C-terminal domain-containing protein 2)	0.737168	-0.196789	-0.240265	0.077243	-0.179743	0.22033	0.158466	-0.510498	0.0721744	-0.335499	0.810237	0.242328	0.0696572	0.0728682	0.991431	6
Q7Z434	Mitochondrial antiviral-signaling protein (MAVS) (CARD adapter inducing interferon beta) (Cardif) (Interferon beta promoter stimulator protein 1) (IPS-1) (Putative NF-kappa-B-activating protein 031N) (Virus-induced-signaling adapter) (VISA)	NA	-0.875857	-0.256597	-0.310343	-0.610852	0.286645	NA	-1.02084	0.708673	0.00877371	0.408386	0.733441	-0.353401	0.167687	0.205231	5
O43772	Mitochondrial carnitine/acylcarnitine carrier protein (Carnitine/acylcarnitine translocase) (CAC) (Solute carrier family 25 member 20)	-0.668203	-0.0874574	0.375067	-0.0476366	0.173639	-0.567468	-0.701764	0.21661	-2.50832	1.04061	-0.753555	-0.169031	-0.13701	-0.479242	0.479855	5
Q9NZJ7	Mitochondrial carrier homolog 1 (Presenilin-associated protein)	0.135009	NA	0.252173	NA	-0.412769	0.187514	-0.573059	NA	-0.283246	NA	-1.19972	0.274888	0.040482	-0.445284	0.249397	4
Q9Y6C9	Mitochondrial carrier homolog 2 (Met-induced mitochondrial protein)	-0.000418442	-0.87501	0.202261	0.0922074	-0.155116	-0.0898353	-0.440087	0.0396999	-0.437799	0.638676	-0.239004	-0.248279	-0.137652	-0.114466	0.936416	6
Q9Y276	Mitochondrial chaperone BCS1 (h-BCS1) (BCS1-like protein)	0.665575	0.0615688	0.746313	-0.405528	-0.323787	0.241352	-1.71208	-0.221337	-0.998068	0.354452	-1.54907	-0.865753	0.164249	-0.831976	0.0181333	6
Q9UBX3	Mitochondrial dicarboxylate carrier (Solute carrier family 25 member 10)	0.474566	-0.729124	0.142609	0.180275	0.148609	-0.501729	0.533862	-0.202804	-1.05221	0.927062	-0.0681959	-0.427945	-0.0474656	-0.0483712	0.997991	6
Q9Y3D6	Mitochondrial fission 1 protein (FIS1 homolog) (hFis1) (Tetratricopeptide repeat protein 11) (TPR repeat protein 11)	0.821629	0.196481	0.304978	-0.720137	-0.068438	0.186247	0.0405418	0.277628	0.252779	-0.522903	-1.33177	0.207518	0.120127	-0.179368	0.401507	6
Q9GZY8	Mitochondrial fission factor	0.835358	NA	0.110898	0.0564448	NA	-1.57338	0.434668	NA	0.543595	0.656359	NA	-1.67881	-0.14267	-0.0110471	0.839819	4
Q9UDX5	Mitochondrial fission process protein 1 (Mitochondrial 18 kDa protein) (MTP18)	0.786764	-1.05382	-0.29244	-0.45692	0.83285	-1.18998	-1.04892	0.621337	-0.0846091	0.527271	0.298306	-1.71038	-0.228924	-0.232832	0.993606	6
Q9H019	Mitochondrial fission regulator 1-like	0.69439	0.243303	0.828469	0.264356	-0.230668	0.434241	-1.41716	-1.02676	-0.993982	0.563841	-0.19187	-0.607902	0.372349	-0.612305	0.0118567	6
Q9H936	Mitochondrial glutamate carrier 1 (GC-1) (Glutamate/H(+) symporter 1) (Solute carrier family 25 member 22)	-0.539645	-1.69563	0.103397	NA	-0.16364	-0.534893	-1.26122	-0.0441962	-0.801606	NA	0.0179219	0.600365	-0.566082	-0.297748	0.54726	5
P62072	Mitochondrial import inner membrane translocase subunit Tim10	1.7944	1.51531	-0.41754	0.193709	0.0611541	-0.799496	0.784169	0.587845	0.16221	0.0359054	-0.0176653	-0.295801	0.391255	0.209444	0.678874	6
Q9Y5J6	Mitochondrial import inner membrane translocase subunit Tim10 B (Fracture callus protein 1) (FxC1) (Mitochondrial import inner membrane translocase subunit Tim9 B) (TIMM10B) (Tim10b)	1.1145	0.584578	-0.292352	-0.556521	0.692159	-0.865332	0.826518	-0.211231	0.611645	0.028852	-0.021204	-0.46343	0.112839	0.128525	0.967474	6
Q9Y5L4	Mitochondrial import inner membrane translocase subunit Tim13	1.20038	0.37829	-0.184916	-0.418581	-0.101459	-0.837893	0.52296	0.151079	-0.108596	0.124196	0.0336521	-0.582166	0.00596979	0.0235207	0.959752	6
Q96DA6	Mitochondrial import inner membrane translocase subunit TIM14 (DnaJ homolog subfamily C member 19)	1.36547	-0.2043	0.6515	NA	0.458802	0.0575542	-0.304541	0.730749	0.316725	NA	-0.254014	-0.0474875	0.465805	0.0882863	0.318961	5
Q9BVV7	Mitochondrial import inner membrane translocase subunit Tim21 (TIM21-like protein, mitochondrial)	0.622743	-0.261967	0.152248	0.682304	0.0507455	0.248049	-0.175811	-0.564926	-0.0191265	0.689657	-0.208244	-0.351866	0.24902	-0.105053	0.234127	6
Q9Y584	Mitochondrial import inner membrane translocase subunit Tim22 (Testis-expressed protein 4)	1.15821	-0.23579	-0.0620982	-0.693948	0.143524	-0.470249	0.902884	0.439464	0.399554	-0.265275	0.0448837	-0.747778	-0.0267255	0.128955	0.673709	6
O14925	Mitochondrial import inner membrane translocase subunit Tim23	0.797843	NA	0.642655	NA	0.418892	0.252173	-0.303187	NA	-0.240214	NA	0.881665	0.532367	0.527891	0.217658	0.43985	4
Q9BSF4	Mitochondrial import inner membrane translocase subunit Tim29 (TIM29)	-0.663808	0.00489684	-0.366894	-0.652833	0.373509	-0.130065	-0.578068	0.394953	0.833659	0.0694272	0.734309	-0.263889	-0.239199	0.198398	0.185674	6
O43615	Mitochondrial import inner membrane translocase subunit TIM44	-0.747027	-0.531031	0.65306	0.126312	-0.532887	0.560226	-1.79296	-1.63102	-0.823422	0.591584	-0.490963	-0.325413	-0.078558	-0.745365	0.130983	6
Q3ZCQ8	Mitochondrial import inner membrane translocase subunit TIM50	0.18409	-0.84293	0.556699	-0.431871	0.25181	-0.210262	-1.10628	-0.132878	0.0935602	-0.161686	0.0396999	-0.144122	-0.0820774	-0.235284	0.630401	6
O60220	Mitochondrial import inner membrane translocase subunit Tim8 A (Deafness dystonia protein 1) (X-linked deafness dystonia protein)	0.787265	0.474981	-0.169826	-0.0290139	-0.558495	-1.1521	0.444137	0.540523	0.091666	-0.0565362	-0.141064	-0.415153	-0.107865	0.0772622	0.59405	6
Q9Y5J9	Mitochondrial import inner membrane translocase subunit Tim8 B (DDP-like protein) (Deafness dystonia protein 2)	0.979147	1.53262	-0.849726	-0.361806	NA	-1.24917	0.17479	-0.182328	-0.160685	0.164658	NA	0.0159257	0.0102122	0.00247204	0.987723	6
Q9Y5J7	Mitochondrial import inner membrane translocase subunit Tim9	1.2158	1.10816	-0.753701	0.0363275	0.0156403	-0.412443	0.51005	0.0271541	0.195852	-0.0408234	-0.0171688	-0.630796	0.20163	0.00737797	0.602366	6
Q9NS69	Mitochondrial import receptor subunit TOM22 homolog (hTom22) (1C9-2) (Translocase of outer membrane 22 kDa subunit homolog)	1.11703	0.130008	0.216982	-0.999942	-0.0630323	-0.254048	-0.0202966	-0.438698	-0.0397997	-0.528178	-0.497058	-0.454091	0.0244996	-0.329687	0.29291	6
O96008	Mitochondrial import receptor subunit TOM40 homolog (Protein Haymaker) (Translocase of outer membrane 40 kDa subunit homolog) (p38.5)	0.416516	0.162726	0.537644	-0.354225	0.938399	-0.20312	-0.706323	0.0629506	0.212258	0.190172	0.0406821	-0.657309	0.249657	-0.142928	0.216235	6
Q8N4H5	Mitochondrial import receptor subunit TOM5 homolog	0.432104	NA	-0.515439	NA	1.33085	-1.49407	-0.574863	NA	0.119555	NA	-0.450853	-1.02268	-0.0616395	-0.482211	0.476854	4
O94826	Mitochondrial import receptor subunit TOM70 (Mitochondrial precursor proteins import receptor) (Translocase of outer membrane 70 kDa subunit) (Translocase of outer mitochondrial membrane protein 70)	-0.979971	-0.376451	0.891886	0.171335	-0.331028	0.108759	-0.898969	-0.96432	-0.818681	0.397255	-1.0011	0.516318	-0.0859118	-0.461582	0.343934	6
Q15070	Mitochondrial inner membrane protein OXA1L (Hsa) (OXA1Hs) (Oxidase assembly 1-like protein) (OXA1-like protein)	NA	0.215368	0.0473988	0.50457	0.152638	0.326537	NA	-0.484711	-1.5396	1.47389	-0.224402	-0.504898	0.249302	-0.255945	0.294671	6
Q99797	Mitochondrial intermediate peptidase (MIP) (EC 3.4.24.59)	0.979221	NA	0.885262	NA	-0.772259	-0.0580824	-1.65918	NA	-1.623	NA	-0.669671	-0.372599	0.258535	-1.08111	0.0209476	5
Q8N4Q1	Mitochondrial intermembrane space import and assembly protein 40 (Coiled-coil-helix-coiled-coil-helix domain-containing protein 4)	0.455123	1.5743	0.31603	0.668573	-0.911099	-0.867305	0.77349	-0.291557	0.566084	0.563841	-0.883422	-0.409681	0.205936	0.0531261	0.735772	6
Q9Y619	Mitochondrial ornithine transporter 1 (Solute carrier family 25 member 15)	1.20082	0.488721	0.451013	NA	-0.101505	1.29954	-1.10585	-0.457098	-1.39627	NA	-0.488451	0.260507	0.667717	-0.637432	0.00578364	5
O95202	Mitochondrial proton/calcium exchanger protein (Leucine zipper-EF-hand-containing transmembrane protein 1)	-2.13018	-0.691476	0.263395	-0.0143393	-0.544519	-0.558325	-1.63671	-0.845728	-1.11913	0.416732	-0.12658	0.618709	-0.612573	-0.448785	0.726807	6
O95563	Mitochondrial pyruvate carrier 2 (Brain protein 44)	1.62274	-0.607375	-0.262227	-0.0911717	0.146395	-0.417695	-0.401482	-0.903144	-0.594008	1.18587	-0.266785	-0.548037	0.0651116	-0.254598	0.461404	6
Q8IXI2	Mitochondrial Rho GTPase 1 (MIRO-1) (hMiro-1) (EC 3.6.5.-) (Rac-GTP-binding protein-like protein) (Ras homolog gene family member T1)	0.0920721	-0.480518	0.961401	0.453017	-0.799697	0.694479	-0.232888	1.44657	-0.513934	0.325732	-1.02968	-1.14098	0.153459	-0.190863	0.45538	6
Q8IXI1	Mitochondrial Rho GTPase 2 (MIRO-2) (hMiro-2) (EC 3.6.5.-) (Ras homolog gene family member T2)	-0.672888	NA	-0.0664576	-0.601168	-0.819929	0.379954	0.107688	NA	-0.272367	-0.592985	-0.000649359	0.59053	-0.356098	-0.0335566	0.367799	5
Q10713	Mitochondrial-processing peptidase subunit alpha (EC 3.4.24.64) (Alpha-MPP) (P-55)	0.0949116	-0.00853711	0.79917	-0.198858	-1.07151	0.452701	-0.531907	-1.27676	-1.05406	-0.49771	-0.976816	0.00288251	0.0113126	-0.722396	0.0480526	6
O75439	Mitochondrial-processing peptidase subunit beta (EC 3.4.24.64) (Beta-MPP) (P-52)	0.0564448	0.202637	0.746657	-0.455257	-0.933656	0.354001	-0.752	-0.28437	-0.866831	-0.593572	-0.976872	-0.093525	-0.00486233	-0.594528	0.0818575	6
O95140	Mitofusin-2 (EC 3.6.5.-) (Transmembrane GTPase MFN2)	0.269512	NA	0.054779	NA	-0.266975	0.972472	-0.0489643	NA	-0.377594	NA	0.117828	0.422018	0.257447	0.0283217	0.563955	6
P28482	Mitogen-activated protein kinase 1 (MAP kinase 1) (MAPK 1) (EC 2.7.11.24) (ERT1) (Extracellular signal-regulated kinase 2) (ERK-2) (MAP kinase isoform p42) (p42-MAPK) (Mitogen-activated protein kinase 2) (MAP kinase 2) (MAPK 2)	-0.339546	1.2781	-0.533744	0.24184	0.0899049	-0.0471446	-0.639872	0.542704	-0.223391	0.225028	1.74898	0.102725	0.114902	0.292695	0.668749	6
Q16539	Mitogen-activated protein kinase 14 (MAP kinase 14) (MAPK 14) (EC 2.7.11.24) (Cytokine suppressive anti-inflammatory drug-binding protein) (CSAID-binding protein) (CSBP) (MAP kinase MXI2) (MAX-interacting protein 2) (Mitogen-activated protein kinase p38 alpha) (MAP kinase p38 alpha) (Stress-activated protein kinase 2a) (SAPK2a)	-0.177751	1.66316	-0.475896	0.458907	-1.23114	-0.474352	0.144699	2.04261	-0.644555	0.352081	0.0939658	-0.107539	-0.0395121	0.313543	0.48984	5
O43684	Mitotic checkpoint protein BUB3	-0.464385	-0.0237244	0.177216	-0.69129	-0.268365	-0.746132	-0.67828	-1.32355	-0.644217	-0.777319	-0.181019	-0.439148	-0.336113	-0.673922	0.245532	6
Q9H8S9	MOB kinase activator 1A (Mob1 alpha) (Mob1A) (Mob1 homolog 1B) (Mps one binder kinase activator-like 1B)	1.06681	0.768502	-0.606782	-1.21618	0.0152121	0.00820001	0.159112	0.766044	0.177982	-0.837197	0.826355	-0.299507	0.00596034	0.132132	0.764142	6
P26038	Moesin (Membrane-organizing extension spike protein)	0.219463	1.14333	0.459641	-0.414768	0.197111	0.773743	-0.500769	-0.624866	-0.598282	-0.771692	-0.319406	-0.356365	0.39642	-0.528563	0.00556717	6
Q9NZB8	Molybdenum cofactor biosynthesis protein 1 (Cell migration-inducing gene 11 protein) (Molybdenum cofactor synthesis-step 1 protein A-B) [Includes: GTP 3',8-cyclase (EC 4.1.99.22) (Molybdenum cofactor biosynthesis protein A); Cyclic pyranopterin monophosphate synthase (EC 4.6.1.17) (Molybdenum cofactor biosynthesis protein C)]	1.23573	0.32239	0.787265	NA	NA	-1.12819	-0.646225	0.118891	-1.04668	NA	NA	-3.56901	0.304299	-1.28576	0.0613321	3
Q6UB35	Monofunctional C1-tetrahydrofolate synthase, mitochondrial (EC 6.3.4.3) (Formyltetrahydrofolate synthetase)	NA	NA	0.337311	-1.69596	-1.70252	1.22873	NA	NA	-2.54599	-3.14344	-0.814895	1.55969	-0.458108	-1.23616	0.451498	5
Q99685	Monoglyceride lipase (MGL) (EC 3.1.1.23) (HU-K5) (Lysophospholipase homolog) (Lysophospholipase-like) (Monoacylglycerol lipase) (MAGL)	-1.01234	NA	-0.375066	NA	1.21468	-0.529198	0.0346383	NA	-0.568324	NA	-0.0120389	-0.0680447	-0.175481	-0.153442	0.964383	5
Q15796	Mothers against decapentaplegic homolog 2 (MAD homolog 2) (Mothers against DPP homolog 2) (JV18-1) (Mad-related protein 2) (hMAD-2) (SMAD family member 2) (SMAD 2) (Smad2) (hSMAD2)	-0.0545871	NA	-0.0347809	NA	-0.110994	0.410015	1.07128	NA	0.338225	NA	0.680774	0.111165	0.0524134	0.550362	0.190644	4
Q567V2	Mpv17-like protein 2	-1.01596	NA	-0.734587	NA	0.379177	-1.67227	0.172488	NA	0.325156	NA	-1.05559	0.220082	-0.760909	-0.0844663	0.205022	4
Q96T58	Msx2-interacting protein (SMART/HDAC1-associated repressor protein) (SPEN homolog)	-0.768371	-4.14362	1.07334	3.54362	0.221444	NA	0.0102069	-2.69413	0.549324	0.944559	-0.0466677	NA	-0.0147164	-0.247342	0.840115	6
Q9H7C9	Mth938 domain-containing protein (Adipogenesis associated Mth938 domain-containing protein)	0.123534	-0.762241	-0.093956	-0.595184	-0.72142	-1.21364	0.658646	-1.11863	0.50284	-0.556648	0.593688	-0.482271	-0.543818	-0.067063	0.214072	6
P15941	Mucin-1 (MUC-1) (Breast carcinoma-associated antigen DF3) (Cancer antigen 15-3) (CA 15-3) (Carcinoma-associated mucin) (Episialin) (H23AG) (Krebs von den Lungen-6) (KL-6) (PEMT) (Peanut-reactive urinary mucin) (PUM) (Polymorphic epithelial mucin) (PEM) (Tumor-associated epithelial membrane antigen) (EMA) (Tumor-associated mucin) (CD antigen CD227) [Cleaved into: Mucin-1 subunit alpha (MUC1-NT) (M…	-0.864728	-0.867278	-4.10833	-0.124503	0.107822	-1.73543	-2.72118	0.677892	0.654436	-0.550148	1.50203	1.09261	-1.26541	0.109272	0.0891895	6
Q9UI30	Multifunctional methyltransferase subunit TRM112-like protein (tRNA methyltransferase 112 homolog)	0.63988	NA	0.256165	-0.769674	0.615793	-0.00985836	0.265317	NA	0.326652	-0.210396	-0.245591	-0.0753984	0.146461	0.0121167	0.698118	5
P22234	Multifunctional protein ADE2 [Includes: Phosphoribosylaminoimidazole-succinocarboxamide synthase (EC 6.3.2.6) (SAICAR synthetase); Phosphoribosylaminoimidazole carboxylase (EC 4.1.1.21) (AIR carboxylase) (AIRC)]	0.136716	0.935309	0.738638	-0.214056	0.225522	0.130667	-0.369259	0.972178	0.725872	-0.231651	0.737427	0.774755	0.325466	0.434887	0.739359	6
Q9NUJ1	Mycophenolic acid acyl-glucuronide esterase, mitochondrial (EC 3.1.1.93) (Alpha/beta hydrolase domain-containing protein 10) (Abhydrolase domain-containing protein 10)	0.136323	0.405557	0.640066	-0.604169	-0.668708	0.491904	0.161307	-0.827154	-0.972818	-0.957944	-0.595555	-0.233905	0.0668287	-0.571011	0.0683199	6
Q9P2K5	Myelin expression factor 2 (MEF-2) (MyEF-2) (MST156)	-0.190684	NA	0.574441	-1.05358	-1.89851	0.14965	0.0536674	NA	-0.00704309	-0.608848	-0.0434972	-0.111867	-0.483738	-0.143518	0.453627	5
P02689	Myelin P2 protein (Peripheral myelin protein 2)	-2.03552	1.96554	-3.85448	2.68408	0.353888	-1.06419	-0.103007	1.2787	-0.360083	-1.5924	-0.184343	2.51838	-0.325114	0.259542	0.558024	6
Q969H8	Myeloid-derived growth factor (MYDGF) (Interleukin-25) (IL-25) (Stromal cell-derived growth factor SF20)	-0.128566	0.0408223	-0.864912	NA	-0.684434	-0.989392	0.0542233	-0.826949	-0.0809117	NA	0.708496	0.252416	-0.525296	0.0214549	0.151728	5
Q9NZM1	Myoferlin (Fer-1-like protein 3)	-2.04412	-0.426121	1.8076	-1.28086	-2.33344	0.165815	-1.58381	-0.0860785	-0.657559	-0.961901	-0.830691	-1.5282	-0.685188	-0.941373	0.669118	6
P05976	Myosin light chain 1/3, skeletal muscle isoform (MLC1/MLC3) (MLC1F/MLC3F) (Myosin light chain alkali 1/2) (Myosin light chain A1/A2)	-0.0848233	1.68863	-0.425249	0.43776	0.410015	-0.903711	-0.000735962	-0.0961596	0.981268	0.00977712	0.386811	0.55031	0.187103	0.305212	0.768056	5
P14649	Myosin light chain 6B (Myosin light chain 1 slow-twitch muscle A isoform) (MLC1sa) (Smooth muscle and nonmuscle myosin light chain alkali 6B)	0.772815	NA	0.418784	-1.22604	0.168514	-1.21006	0.269273	NA	0.870029	-0.578801	0.447421	-0.269078	-0.215198	0.147769	0.446445	3
Q15746	Myosin light chain kinase, smooth muscle (MLCK) (smMLCK) (EC 2.7.11.18) (Kinase-related protein) (KRP) (Telokin) [Cleaved into: Myosin light chain kinase, smooth muscle, deglutamylated form]	0.481816	-0.496041	-0.354446	-0.267896	-0.983561	1.10561	-0.786024	-0.10911	-0.884567	-0.0217897	0.262674	0.444879	-0.0857528	-0.182323	0.80127	5
P60660	Myosin light polypeptide 6 (17 kDa myosin light chain) (LC17) (Myosin light chain 3) (MLC-3) (Myosin light chain alkali 3) (Myosin light chain A3) (Smooth muscle and nonmuscle myosin light chain alkali 6)	0.0760117	1.63719	-0.527221	0.425137	0.0807941	-0.755941	0.0659858	0.879	0.400319	-0.145589	0.434562	-0.0669411	0.155996	0.261223	0.784212	6
P19105	Myosin regulatory light chain 12A (Epididymis secretory protein Li 24) (HEL-S-24) (MLC-2B) (Myosin RLC) (Myosin regulatory light chain 2, nonsarcomeric) (Myosin regulatory light chain MRLC3)	-0.0570464	1.3739	-0.465899	0.317536	0.219958	-0.636975	-0.18061	1.51046	0.674732	0.0626744	0.400429	0.0954519	0.125246	0.427189	0.439551	6
P24844	Myosin regulatory light polypeptide 9 (20 kDa myosin light chain) (LC20) (MLC-2C) (Myosin RLC) (Myosin regulatory light chain 2, smooth muscle isoform) (Myosin regulatory light chain 9) (Myosin regulatory light chain MRLC1)	1.62784	2.13294	0.0832474	NA	0.499476	-0.607836	0.574053	0.687777	0.360758	NA	-0.384998	-3.04145	0.747133	-0.360771	0.146436	5
P35580	Myosin-10 (Cellular myosin heavy chain, type B) (Myosin heavy chain 10) (Myosin heavy chain, non-muscle IIb) (Non-muscle myosin heavy chain B) (NMMHC-B) (Non-muscle myosin heavy chain IIb) (NMMHC II-b) (NMMHC-IIB)	-0.828511	-0.159267	-0.475736	0.982948	-1.09897	-0.322415	-0.987846	-0.124157	-0.491004	1.00748	-1.47943	0.22848	-0.316992	-0.307746	0.983417	6
Q7Z406	Myosin-14 (Myosin heavy chain 14) (Myosin heavy chain, non-muscle IIc) (Non-muscle myosin heavy chain IIc) (NMHC II-C)	-0.798542	NA	-0.561878	NA	-1.24076	0.29901	-0.0928478	NA	-0.0859407	NA	-0.311041	-0.0994635	-0.575542	-0.147323	0.298876	4
P35579	Myosin-9 (Cellular myosin heavy chain, type A) (Myosin heavy chain 9) (Myosin heavy chain, non-muscle IIa) (Non-muscle myosin heavy chain A) (NMMHC-A) (Non-muscle myosin heavy chain IIa) (NMMHC II-a) (NMMHC-IIA)	-0.812435	-0.0521469	-0.015068	-0.322307	-0.609552	1.00569	-0.665752	0.407733	-0.0624597	-0.904818	-0.313011	0.296428	-0.134304	-0.20698	0.838108	6
P58546	Myotrophin (Protein V-1)	0.36446	0.494262	-0.299702	-0.485539	0.0790196	-0.805434	0.370611	1.10507	0.19131	-0.614602	-0.445303	0.354001	-0.108822	0.160182	0.446448	6
Q13496	Myotubularin (Phosphatidylinositol-3,5-bisphosphate 3-phosphatase) (EC 3.1.3.95) (Phosphatidylinositol-3-phosphate phosphatase) (EC 3.1.3.64)	-0.294491	NA	9.62593	NA	-0.484893	-0.144218	0.0947766	NA	0.897473	NA	0.474047	1.06943	2.17558	0.633931	0.424907	4
P29966	Myristoylated alanine-rich C-kinase substrate (MARCKS) (Protein kinase C substrate, 80 kDa protein, light chain) (80K-L protein) (PKCSL)	0.266397	0.967759	-0.269756	-1.42523	0.246104	1.36379	-0.362325	-1.05574	-0.568901	-1.04573	-0.19512	-1.20673	0.19151	-0.739091	0.0406835	6
Q9UJ70	N-acetyl-D-glucosamine kinase (N-acetylglucosamine kinase) (EC 2.7.1.59) (GlcNAc kinase)	-0.136617	-0.0333333	0.0824301	-0.148321	0.0329472	-0.239226	-0.195517	0.328147	-0.00805828	-0.314858	0.548141	-0.733363	-0.0736865	-0.0625848	0.967565	5
Q01415	N-acetylgalactosamine kinase (EC 2.7.1.157) (GalNAc kinase) (Galactokinase 2)	NA	NA	0.395173	-0.454229	0.0318186	-0.502955	NA	NA	-1.00245	-1.04767	1.12135	0.213752	-0.132548	-0.178756	0.930538	3
P34059	N-acetylgalactosamine-6-sulfatase (EC 3.1.6.4) (Chondroitinsulfatase) (Chondroitinase) (Galactose-6-sulfate sulfatase) (GalN6S) (N-acetylgalactosamine-6-sulfate sulfatase) (GalNAc6S sulfatase)	-0.790434	NA	-1.2453	1.2762	0.895225	-1.98439	-0.986073	NA	-0.992891	2.03316	2.66898	0.092884	-0.36974	0.563212	0.271769	5
P15586	N-acetylglucosamine-6-sulfatase (EC 3.1.6.14) (Glucosamine-6-sulfatase) (G6S)	-1.19717	-0.223879	-2.29825	-0.541366	-1.60942	-2.35764	0.891963	1.29084	0.580531	-0.22011	1.64423	0.696973	-1.37129	0.81407	0.000114059	6
Q96PD5	N-acetylmuramoyl-L-alanine amidase (EC 3.5.1.28) (Peptidoglycan recognition protein 2) (Peptidoglycan recognition protein long) (PGRP-L)	1.05547	0.116631	NA	NA	0.485324	-0.336264	1.71079	0.108892	NA	NA	-0.770264	-1.17364	0.330291	-0.0310567	0.561379	4
Q02083	N-acylethanolamine-hydrolyzing acid amidase (EC 3.5.1.-) (Acid ceramidase-like protein) (N-acylsphingosine amidohydrolase-like) (ASAH-like protein) [Cleaved into: N-acylethanolamine-hydrolyzing acid amidase subunit alpha; N-acylethanolamine-hydrolyzing acid amidase subunit beta]	0.165172	NA	-0.994356	-0.0317249	0.615228	-1.55051	-0.311059	NA	0.413161	1.3932	-0.988762	-2.47361	-0.359238	-0.393415	0.958851	4
P51606	N-acylglucosamine 2-epimerase (AGE) (EC 5.1.3.8) (GlcNAc 2-epimerase) (N-acetyl-D-glucosamine 2-epimerase) (Renin-binding protein) (RnBP)	0.791272	-1.51428	-0.8711	-1.39832	0.172488	-1.44254	1.34818	1.05276	-0.0768128	-2.45269	1.61353	0.333424	-0.710414	0.303066	0.128355	6
Q8NFW8	N-acylneuraminate cytidylyltransferase (EC 2.7.7.43) (CMP-N-acetylneuraminic acid synthase) (CMP-NeuNAc synthase)	-0.757379	-1.58944	0.713696	-1.602	0.309176	0.449429	0.675003	1.42852	1.02063	-1.19182	0.61551	0.466236	-0.412753	0.502345	0.0909353	6
P41227	N-alpha-acetyltransferase 10 (EC 2.3.1.255) (N-terminal acetyltransferase complex ARD1 subunit homolog A) (hARD1) (NatA catalytic subunit Naa10)	NA	-0.376545	0.328032	-1.07939	1.63078	0.0691522	NA	-0.711204	0.12446	-0.405471	1.51182	0.344033	0.114406	0.172728	0.913549	5
Q9GZZ1	N-alpha-acetyltransferase 50 (hNaa50p) (EC 2.3.1.258) (N-acetyltransferase 13) (N-acetyltransferase 5) (hNAT5) (N-acetyltransferase san homolog) (hSAN) (N-epsilon-acetyltransferase 50) (EC 2.3.1.-) (NatE catalytic subunit)	0.526069	NA	0.0918014	NA	0.188528	-0.746737	-0.0925094	NA	0.352194	NA	-0.0180159	0.282855	0.0149152	0.131131	0.763587	4
P51688	N-sulphoglucosamine sulphohydrolase (EC 3.10.1.1) (Sulfoglucosamine sulfamidase) (Sulphamidase)	0.0628125	-0.0843491	-1.50779	-1.05721	-1.32106	-1.57424	0.135272	1.08059	1.12228	-1.06903	1.35924	-0.222835	-0.91364	0.400919	0.0108362	6
Q9BV86	N-terminal Xaa-Pro-Lys N-methyltransferase 1 (EC 2.1.1.244) (Alpha N-terminal protein methyltransferase 1A) (Methyltransferase-like protein 11A) (N-terminal RCC1 methyltransferase) (X-Pro-Lys N-terminal protein methyltransferase 1A) (NTM1A) [Cleaved into: N-terminal Xaa-Pro-Lys N-methyltransferase 1, N-terminally processed]	-0.456227	-1.47566	0.0768327	-0.277901	0.0480967	-0.540967	0.520347	0.34301	1.00195	-0.396745	-0.56322	0.307545	-0.437637	0.202147	0.0852371	5
P20933	N(4)-(beta-N-acetylglucosaminyl)-L-asparaginase (EC 3.5.1.26) (Aspartylglucosaminidase) (Glycosylasparaginase) (N4-(N-acetyl-beta-glucosaminyl)-L-asparagine amidase) [Cleaved into: Glycosylasparaginase alpha chain; Glycosylasparaginase beta chain]	0.850239	1.1714	-1.8726	-0.638052	-0.540191	-1.56589	1.70898	-0.607243	0.167229	-1.19945	1.43749	-0.399178	-0.432516	0.184638	0.32338	6
O94760	N(G),N(G)-dimethylarginine dimethylaminohydrolase 1 (DDAH-1) (Dimethylarginine dimethylaminohydrolase 1) (EC 3.5.3.18) (DDAHI) (Dimethylargininase-1)	-1.05433	-0.293553	-1.80153	1.78881	-2.18902	-1.74	-0.697312	-0.454862	-0.907874	1.36194	-0.485115	-0.204366	-0.881604	-0.231265	0.294936	6
O95865	N(G),N(G)-dimethylarginine dimethylaminohydrolase 2 (DDAH-2) (Dimethylarginine dimethylaminohydrolase 2) (EC 3.5.3.18) (DDAHII) (Dimethylargininase-2) (Protein G6a) (S-phase protein)	0.0946415	1.34227	-0.860766	0.314871	0.268794	-0.573553	0.58938	2.23542	-1.23413	0.269273	-0.264339	0.0571383	0.0977095	0.275458	0.731288	6
O14745	Na(+)/H(+) exchange regulatory cofactor NHE-RF1 (NHERF-1) (Ezrin-radixin-moesin-binding phosphoprotein 50) (EBP50) (Regulatory cofactor of Na(+)/H(+) exchanger) (Sodium-hydrogen exchanger regulatory factor 1) (Solute carrier family 9 isoform A3 regulatory factor 1)	-0.372748	0.393636	-0.745599	-1.12114	0.388906	-0.374056	1.0297	0.52657	0.801076	-1.63254	-0.0635449	0.338111	-0.305167	0.166562	0.29524	6
Q5T2W1	Na(+)/H(+) exchange regulatory cofactor NHE-RF3 (NHERF-3) (CFTR-associated protein of 70 kDa) (Na(+)/H(+) exchanger regulatory factor 3) (Na/Pi cotransporter C-terminal-associated protein 1) (NaPi-Cap1) (PDZ domain-containing protein 1) (Sodium-hydrogen exchanger regulatory factor 3)	1.00734	-0.66653	-1.05688	1.97402	-1.03854	-1.32399	-1.14168	1.37945	-0.570036	1.20596	-2.66924	-1.20683	-0.184097	-0.500396	0.665569	6
Q4G0N4	NAD kinase 2, mitochondrial (EC 2.7.1.23) (Mitochondrial NAD kinase) (NAD kinase domain-containing protein 1, mitochondrial)	0.111031	-0.0180743	0.879784	0.187641	-0.854675	-0.635809	-0.384395	0.0862403	-0.284686	0.452174	-1.11685	-0.988476	-0.0550168	-0.372665	0.39278	6
P23368	NAD-dependent malic enzyme, mitochondrial (NAD-ME) (EC 1.1.1.38) (Malic enzyme 2)	-1.78319	0.280838	0.870503	0.365581	-0.582512	-0.190997	-2.27732	0.479851	-2.52841	-0.0345001	-0.240623	-1.33752	-0.173297	-0.989754	0.166233	6
Q8IXJ6	NAD-dependent protein deacetylase sirtuin-2 (EC 3.5.1.-) (Regulatory protein SIR2 homolog 2) (SIR2-like protein 2)	NA	-1.63509	-0.302102	-1.49822	-0.300893	0.341075	NA	-0.60038	0.0163537	-2.79977	-0.176463	-0.182753	-0.679046	-0.748603	0.904163	4
Q9NTG7	NAD-dependent protein deacetylase sirtuin-3, mitochondrial (hSIRT3) (EC 3.5.1.-) (Regulatory protein SIR2 homolog 3) (SIR2-like protein 3)	0.0536674	0.29337	0.757962	NA	-0.550021	-0.529802	0.331934	-1.56017	-1.7302	NA	-0.130318	-0.897248	0.00503539	-0.797201	0.096322	5
Q9NXA8	NAD-dependent protein deacylase sirtuin-5, mitochondrial (EC 3.5.1.-) (Regulatory protein SIR2 homolog 5) (SIR2-like protein 5)	0.278461	-0.0331561	-1.85533	-0.0193166	0.181039	0.205768	0.981122	-1.11001	-1.37587	0.0328061	-0.281702	0.436375	-0.207089	-0.219547	0.978706	6
Q13423	NAD(P) transhydrogenase, mitochondrial (EC 1.6.1.2) (Nicotinamide nucleotide transhydrogenase) (Pyridine nucleotide transhydrogenase)	-1.26309	-0.298974	0.369159	-0.0516533	-1.08537	1.14313	-1.29071	-1.17965	-1.88098	-0.188677	-1.3655	-0.178959	-0.1978	-1.01408	0.0800268	6
Q8NCW5	NAD(P)H-hydrate epimerase (EC 5.1.99.6) (Apolipoprotein A-I-binding protein) (AI-BP) (NAD(P)HX epimerase) (YjeF N-terminal domain-containing protein 1) (YjeF_N1)	0.179384	0.953749	-0.507439	0.220949	-0.848115	0.218719	-0.917924	-0.452057	-0.57639	0.0862403	-0.166519	0.403377	0.0362078	-0.270545	0.38302	6
Q330K2	NADH dehydrogenase (ubiquinone) complex I, assembly factor 6 (Putative phytoene synthase)	1.03689	NA	0.400538	0.0295589	-0.935807	0.794769	-2.25532	NA	-0.285601	0.679964	0.222681	0.998051	0.26519	-0.128045	0.51168	5
Q8N183	NADH dehydrogenase [ubiquinone] 1 alpha subcomplex assembly factor 2 (B17.2-like) (B17.2L) (Mimitin) (Myc-induced mitochondrial protein) (MMTN) (NDUFA12-like protein)	-0.252277	-0.111555	0.698663	-0.722801	-0.399083	0.797594	-0.418716	-0.25324	-0.428779	-0.557922	-1.04222	-0.925029	0.00175679	-0.604318	0.0736006	6
Q9BU61	NADH dehydrogenase [ubiquinone] 1 alpha subcomplex assembly factor 3	1.20289	0.619836	-0.565908	-0.526681	0.51662	-0.967448	1.05471	-0.621422	0.110363	0.0136409	-0.126596	-0.294792	0.0465512	0.0226507	0.953514	6
Q9P032	NADH dehydrogenase [ubiquinone] 1 alpha subcomplex assembly factor 4 (Hormone-regulated proliferation-associated protein of 20 kDa)	1.91648	1.54878	0.064469	-0.108939	0.478402	-0.568431	1.7635	2.05287	0.293135	-0.235892	0.233152	-0.292422	0.555127	0.635723	0.878208	6
A1L188	NADH dehydrogenase [ubiquinone] 1 alpha subcomplex assembly factor 8	NA	0.72561	0.787265	-0.295553	0.672199	-0.208678	NA	-1.75317	-0.213153	0.214871	-0.413692	-1.16524	0.336169	-0.666076	0.0327882	4
O95299	NADH dehydrogenase [ubiquinone] 1 alpha subcomplex subunit 10, mitochondrial (Complex I-42kD) (CI-42kD) (NADH-ubiquinone oxidoreductase 42 kDa subunit)	-1.56751	0.3639	-0.00128457	0.235482	0.50924	0.81106	0.447315	-0.741059	-1.17687	-0.00358233	0.204642	-0.855275	0.058481	-0.354138	0.336736	5
Q86Y39	NADH dehydrogenase [ubiquinone] 1 alpha subcomplex subunit 11 (Complex I-B14.7) (CI-B14.7) (NADH-ubiquinone oxidoreductase subunit B14.7)	0.794437	-1.0026	0.0302654	-2.65109	0.921589	-0.2396	1.22583	-0.0951884	0.68446	-1.4027	-0.198196	-0.449158	-0.357833	-0.0391592	0.589404	6
Q9UI09	NADH dehydrogenase [ubiquinone] 1 alpha subcomplex subunit 12 (13 kDa differentiation-associated protein) (Complex I-B17.2) (CI-B17.2) (CIB17.2) (NADH-ubiquinone oxidoreductase subunit B17.2)	-0.411195	NA	-0.514821	NA	-0.745237	0.516217	1.32129	NA	0.177216	NA	0.394953	-0.277482	-0.288759	0.403995	0.148389	4
Q9P0J0	NADH dehydrogenase [ubiquinone] 1 alpha subcomplex subunit 13 (Cell death regulatory protein GRIM-19) (Complex I-B16.6) (CI-B16.6) (Gene associated with retinoic and interferon-induced mortality 19 protein) (GRIM-19) (Gene associated with retinoic and IFN-induced mortality 19 protein) (NADH-ubiquinone oxidoreductase B16.6 subunit)	0.840846	0.136191	-0.436178	-0.261224	0.673195	0.406537	0.99834	-0.748893	0.100978	-0.266646	-0.139395	-1.54835	0.226561	-0.267328	0.229896	6
O43678	NADH dehydrogenase [ubiquinone] 1 alpha subcomplex subunit 2 (Complex I-B8) (CI-B8) (NADH-ubiquinone oxidoreductase B8 subunit)	0.735609	0.422879	-0.0741828	-0.82286	-0.465839	0.623492	1.23088	-0.355885	-0.416192	-0.784881	-0.0289255	-0.165515	0.0698497	-0.0867533	0.685769	6
Q16718	NADH dehydrogenase [ubiquinone] 1 alpha subcomplex subunit 5 (Complex I subunit B13) (Complex I-13kD-B) (CI-13kD-B) (NADH-ubiquinone oxidoreductase 13 kDa-B subunit)	0.729009	1.28676	-0.464445	0.0866479	0.357833	-0.393842	1.0552	-0.589398	-0.0704514	-0.314284	-0.253584	-0.627538	0.266994	-0.133343	0.300557	6
P56556	NADH dehydrogenase [ubiquinone] 1 alpha subcomplex subunit 6 (Complex I-B14) (CI-B14) (LYR motif-containing protein 6) (NADH-ubiquinone oxidoreductase B14 subunit)	0.199876	-0.250594	0.912497	-1.91926	-0.325196	-0.0849763	0.67726	1.16569	0.717474	-1.42895	0.323312	-0.364608	-0.244609	0.181695	0.398989	6
O95182	NADH dehydrogenase [ubiquinone] 1 alpha subcomplex subunit 7 (Complex I-B14.5a) (CI-B14.5a) (NADH-ubiquinone oxidoreductase subunit B14.5a)	NA	NA	-1.67927	-3.07668	0.719315	0.900026	NA	NA	-0.709245	-2.7004	0.403268	-0.0908798	-0.784152	-0.774315	0.991678	4
P51970	NADH dehydrogenase [ubiquinone] 1 alpha subcomplex subunit 8 (Complex I-19kD) (CI-19kD) (Complex I-PGIV) (CI-PGIV) (NADH-ubiquinone oxidoreductase 19 kDa subunit)	2.61462	0.485015	-0.346059	-0.674798	0.348912	0.637657	1.41846	-0.574004	0.131326	-1.62905	-0.606869	1.3421	0.51089	0.0136596	0.414919	6
Q16795	NADH dehydrogenase [ubiquinone] 1 alpha subcomplex subunit 9, mitochondrial (Complex I-39kD) (CI-39kD) (NADH-ubiquinone oxidoreductase 39 kDa subunit)	-1.37445	NA	0.343806	-0.307609	-0.840758	0.806695	0.43082	NA	-1.03047	0.779386	0.252295	-0.184228	-0.274463	0.0495602	0.500452	5
O75438	NADH dehydrogenase [ubiquinone] 1 beta subcomplex subunit 1 (Complex I-MNLL) (CI-MNLL) (NADH-ubiquinone oxidoreductase MNLL subunit)	-1.06275	-2.19654	-0.413961	-1.71307	-0.329957	0.795185	0.904889	0.713256	-0.18146	0.405666	-0.52585	-0.569736	-0.820182	0.124461	0.0618724	6
O96000	NADH dehydrogenase [ubiquinone] 1 beta subcomplex subunit 10 (Complex I-PDSW) (CI-PDSW) (NADH-ubiquinone oxidoreductase PDSW subunit)	0.24062	0.119555	-0.244634	-0.851678	0.112633	0.543001	0.842375	-0.290092	0.00532812	0.392867	-0.070512	-0.157448	-0.013417	0.12042	0.666055	6
Q9NX14	NADH dehydrogenase [ubiquinone] 1 beta subcomplex subunit 11, mitochondrial (Complex I-ESSS) (CI-ESSS) (NADH-ubiquinone oxidoreductase ESSS subunit) (Neuronal protein 17.3) (Np17.3) (p17.3)	0.394843	-0.616813	0.200504	-1.18639	0.625832	0.29337	0.322851	1.23094	-0.0502933	-0.348611	0.458277	-0.360898	-0.0481094	0.208711	0.504993	6
O43676	NADH dehydrogenase [ubiquinone] 1 beta subcomplex subunit 3 (Complex I-B12) (CI-B12) (NADH-ubiquinone oxidoreductase B12 subunit)	0.10675	0.25084	-0.954305	-0.430859	0.402395	0.065848	0.953675	-0.081339	-0.385224	-1.97608	0.03492	-0.805106	-0.0932218	-0.376525	0.5153	6
O95168	NADH dehydrogenase [ubiquinone] 1 beta subcomplex subunit 4 (Complex I-B15) (CI-B15) (NADH-ubiquinone oxidoreductase B15 subunit)	-0.130492	-2.05397	-0.0718609	1.68648	-0.299063	0.925012	1.29608	0.367147	0.337083	-0.44904	-0.237575	-0.517606	0.00935022	0.132681	0.81768	6
[truncated: 953 more rows]
